# Supplementary material for: Whole Genome Sequence Analysis of Weight Loss in 16 972 Participants With COPD Reveals Novel Risk Loci in DRAIC and RFX3
Source: J Cachexia Sarcopenia Muscle. 2026 Apr 23;17(3):e70293. doi: 10.1002/jcsm.70293 (PMC13106028; doi:10.1002/jcsm.70293)
Supplement: Supplementary file 2 — Table S1: Top genetic risk variants from a study‐stratified fixed effects meta‐analysis in Black/African–American participants for weight loss in COPD. Results are sorted from smallest p‐value to largest. Variants with HetPVal < 0.05 are highlighted in red, indicating heterogeneity in estimated effect. Abbreviations: Alt, alternate allele; Alt Freq, alternate allele frequency; B/AA, Black/African–American ancestry; Chr, chromosome; COPDGene, Genetic Epidemiology of COPD; HetChiSq, heterogeneity chi‐squared statistic; HetDf, heterogeneity degrees of freedon; HetISq, heterogeneity I‐squared value; OR, odds ratio; Pos, position; Ref, reference allele; SPIROMICS, SubPopulations and InteRmediate Outcome Measures in COPD Study; StdErr, standard error. Table S2: Top genetic risk variants from a cosmopolitan fixed effects meta‐analysis in all participants for weight loss in COPD. Results are sorted from smallest p‐value to largest. Variants with HetPVal < 0.05 are highlighted in red, indicating heterogeneity in estimated effect. Abbreviations: Alt, alternate allele; Alt Freq, alternate allele frequency; Chr, chromosome; HetChiSq, heterogeneity chi‐squared statistic; HetDf, heterogeneity degrees of freedon; HetISq, heterogeneity I‐squared value; OR, odds ratio; Pos, position; Ref, reference allele; StdErr, standard error; TOPMed, Trans‐Omics for Precision Medicine Initiative. Table S3: Top genetic risk variants from an ancestry‐ and study‐stratified fixed effects meta‐analysis in non‐Hispanic white participants for weight loss in COPD. Results are sorted from smallest p‐value to largest. Variants with HetPVal < 0.05 are highlighted in red, indicating heterogeneity in estimated effect. Abbreviations: Alt, alternate allele; Alt Freq, alternate allele frequency; Chr, chromosome; COPDGene, Genetic Epidemiology of COPD; ECLIPSE, Evaluation of COPD to Longitudinally Identify Predictive Surrogate Endpoints; HetChiSq, heterogeneity chi‐squared statistic; HetDf, heterogeneity degrees [file JCSM-17-e70293-s003.xlsx]

## Sheet: Table S1. BAA Meta-analysis
	Table S1. Top Genetic Risk Variants from a Study-Stratified Fixed Effects Meta-Analysis in Black/African-American Participants for Weight Loss in COPD. Results are sorted from smallest p-value to largest. Variants with HetPVal < 0.05 are highlighted in red, indicating heterogeneity in estimated effect. Abbreviations: Alt - alternate allele; Alt Freq - alternate allele frequency; B/AA - Black/Afri…
	METAL B/AA Study-Stratified Meta-Analysis Results																COPDGene B/AA Results					SPIROMICS B/AA Results					Jackson Heart Study Results					All of Us B/AA Results
	Chr:Pos	Ref	Alt	Total N	Min Freq	Max Freq	OR	StdErr	P-value	Direction	Annotation	Closest Gene(s)	HetISq	HetChiSq	HetDf	HetPVal	N	Alt Freq	OR	StdErr	P-value	N	Alt Freq	OR	StdErr	P-value	N	Alt Freq	OR	StdErr	P-value	N	Alt Freq	OR	StdErr	P-value
	15:69571341	A	G	3335	0.6113	0.6617	1.36588	0.0514	1.291e-09	++++	ncRNA_exonic	DRAIC	0	1.459	3	0.6918	786	0.611323	1.30729	0.103076	0.00927711	167	0.661677	1.60029	0.255562	0.0657978	104	0.629808	1.00468	0.338994	0.989007	2278	0.62489	1.38894	0.0619306	1.12682e-07
	15:69570512	A	G	3335	0.3353	0.3874	0.733594	0.0515	1.787e-09	----	ncRNA_intronic	DRAIC	0	1.24	3	0.7435	786	0.387405	0.755286	0.10345	0.00661738	167	0.335329	0.635293	0.25839	0.0791307	104	0.370192	0.99534	0.338994	0.989007	2278	0.374012	0.724529	0.0620261	2.04591e-07
	15:69570426	T	C	3335	0.3353	0.3868	0.734842	0.0514	2.074e-09	----	ncRNA_intronic	DRAIC	0	1.27	3	0.7363	786	0.386768	0.759563	0.103394	0.00776418	167	0.335329	0.635293	0.25839	0.0791307	104	0.370192	0.99534	0.338994	0.989007	2278	0.374671	0.724865	0.0619078	2.01914e-07
	15:69574857	G	GA	3335	0.3443	0.3906	0.741708	0.0512	5.41e-09	--+-	intergenic	DRAIC,PCAT29	0	1.76	3	0.6237	786	0.390585	0.759451	0.103301	0.00767641	167	0.344311	0.645621	0.250092	0.0802007	104	0.360577	1.10957	0.34577	0.763643	2278	0.3795	0.732277	0.0616448	4.31054e-07
	15:69576512	A	G	3335	0.6075	0.6557	1.34259	0.0512	8.935e-09	++-+	intergenic	DRAIC,PCAT29	0	1.828	3	0.609	786	0.607506	1.2989	0.103468	0.0114272	167	0.655689	1.5503	0.24976	0.0791773	104	0.639423	0.90125	0.34577	0.763643	2278	0.619842	1.36384	0.0616586	4.83852e-07
	9:3390983	T	C	3335	0.8653	0.8942	1.52501	0.0775	5.103e-08	++++	intronic	RFX3	0	0.648	3	0.8853	786	0.883588	1.63953	0.16184	0.00218202	167	0.865269	1.30165	0.360456	0.464542	104	0.894231	1.15135	0.560836	0.801591	2278	0.885206	1.5165	0.0922062	6.30077e-06
	9:3391066	T	C	3335	0.8653	0.8942	1.52501	0.0775	5.103e-08	++++	intronic	RFX3	0	0.648	3	0.8853	786	0.883588	1.63953	0.16184	0.00218202	167	0.865269	1.30165	0.360456	0.464542	104	0.894231	1.15135	0.560836	0.801591	2278	0.885206	1.5165	0.0922062	6.30077e-06
	8:13295055	A	G	3064	0.9644	0.9677	0.460381	0.1442	7.529e-08	-??-	intronic	DLC1	0	0.395	1	0.5297	786	0.964377	0.398058	0.272732	0.000606131	NA	NA	NA	NA	NA	NA	NA	NA	NA	NA	2278	0.967735	0.487135	0.169942	2.31496e-05
	9:3425456	A	G	3335	0.1202	0.1497	0.670655	0.0749	9.657e-08	----	intronic	RFX3	0	1.336	3	0.7206	786	0.122137	0.626948	0.156624	0.00279131	167	0.149701	0.916665	0.351689	0.804586	104	0.120192	0.925419	0.540264	0.885924	2278	0.12072	0.665982	0.0891086	5.07262e-06
	8:13305373	T	C	3064	0.9637	0.968	0.465799	0.1434	9.952e-08	-??-	intronic	DLC1	0	0.42	1	0.517	786	0.96374	0.402844	0.266006	0.000508285	NA	NA	NA	NA	NA	NA	NA	NA	NA	NA	2278	0.967954	0.494324	0.17028	3.50813e-05
	8:13304035	C	G	3064	0.9644	0.9684	0.46218	0.1452	1.054e-07	-??-	intronic	DLC1	0	0.418	1	0.5178	786	0.964377	0.398058	0.272732	0.000606131	NA	NA	NA	NA	NA	NA	NA	NA	NA	NA	2278	0.968393	0.490276	0.171459	3.22204e-05
	2:124334692	A	T	3231	0.8832	0.9249	0.628261	0.0874	1.063e-07	--?-	intronic	CNTNAP5	0	0.162	2	0.922	786	0.924936	0.650394	0.193184	0.0257147	167	0.883234	0.545059	0.393643	0.123158	NA	NA	NA	NA	NA	2278	0.906058	0.628179	0.101256	4.39786e-06
	8:13294501	T	G	3064	0.9637	0.9677	0.465613	0.1439	1.093e-07	-??-	intronic	DLC1	0	0.25	1	0.6171	786	0.96374	0.41518	0.270756	0.00100263	NA	NA	NA	NA	NA	NA	NA	NA	NA	NA	2278	0.967735	0.487135	0.169942	2.31496e-05
	8:13289012	T	G	3064	0.0309	0.0363	2.15869	0.1458	1.31e-07	+??+	intronic	DLC1	0	0.551	1	0.4579	786	0.0362595	2.55681	0.270667	0.000425853	NA	NA	NA	NA	NA	NA	NA	NA	NA	NA	2278	0.0309482	2.0143	0.173057	5.19969e-05
	8:13289020	T	C	3064	0.9637	0.9691	0.463245	0.1458	1.31e-07	-??-	intronic	DLC1	0	0.551	1	0.4579	786	0.96374	0.391113	0.270667	0.000425853	NA	NA	NA	NA	NA	NA	NA	NA	NA	NA	2278	0.969052	0.496451	0.173057	5.19969e-05
	8:13290672	A	G	3064	0.9637	0.9686	0.465334	0.1451	1.349e-07	-??-	intronic	DLC1	0	0.249	1	0.6177	786	0.96374	0.41518	0.270756	0.00100263	NA	NA	NA	NA	NA	NA	NA	NA	NA	NA	2278	0.968613	0.487247	0.171858	2.86935e-05
	8:13291953	A	G	3064	0.0314	0.0363	2.14899	0.1451	1.349e-07	+??+	intronic	DLC1	0	0.249	1	0.6177	786	0.0362595	2.40859	0.270756	0.00100263	NA	NA	NA	NA	NA	NA	NA	NA	NA	NA	2278	0.0313872	2.05235	0.171858	2.86935e-05
	8:13292118	C	G	3064	0.0318	0.0363	2.13486	0.1444	1.516e-07	+??+	intronic	DLC1	0	0.277	1	0.5984	786	0.0362595	2.40859	0.270756	0.00100263	NA	NA	NA	NA	NA	NA	NA	NA	NA	NA	2278	0.0318262	2.03492	0.170782	3.18226e-05
	8:13309040	T	G	3064	0.0323	0.0363	2.12039	0.1432	1.53e-07	+??+	intronic	DLC1	0	0.494	1	0.4821	786	0.0362595	2.48235	0.266006	0.000508285	NA	NA	NA	NA	NA	NA	NA	NA	NA	NA	2278	0.0322651	1.98839	0.169918	5.23107e-05
	8:13311465	A	G	3064	0.0323	0.0363	2.12039	0.1432	1.53e-07	+??+	intronic	DLC1	0	0.494	1	0.4821	786	0.0362595	2.48235	0.266006	0.000508285	NA	NA	NA	NA	NA	NA	NA	NA	NA	NA	2278	0.0322651	1.98839	0.169918	5.23107e-05
	8:13311887	A	G	3064	0.0323	0.0363	2.12039	0.1432	1.53e-07	+??+	intronic	DLC1	0	0.494	1	0.4821	786	0.0362595	2.48235	0.266006	0.000508285	NA	NA	NA	NA	NA	NA	NA	NA	NA	NA	2278	0.0322651	1.98839	0.169918	5.23107e-05
	8:13290477	T	C	3064	0.9644	0.9691	0.465939	0.1461	1.73e-07	-??-	intronic	DLC1	0	0.468	1	0.4941	786	0.964377	0.398058	0.272732	0.000606131	NA	NA	NA	NA	NA	NA	NA	NA	NA	NA	2278	0.969052	0.496451	0.173057	5.19969e-05
	8:13291003	A	G	3064	0.9644	0.9691	0.465939	0.1461	1.73e-07	-??-	intronic	DLC1	0	0.468	1	0.4941	786	0.964377	0.398058	0.272732	0.000606131	NA	NA	NA	NA	NA	NA	NA	NA	NA	NA	2278	0.969052	0.496451	0.173057	5.19969e-05
	8:13291201	A	G	3064	0.9644	0.9691	0.465939	0.1461	1.73e-07	-??-	intronic	DLC1	0	0.468	1	0.4941	786	0.964377	0.398058	0.272732	0.000606131	NA	NA	NA	NA	NA	NA	NA	NA	NA	NA	2278	0.969052	0.496451	0.173057	5.19969e-05
	8:13312735	T	C	3064	0.9637	0.968	0.474734	0.1435	2.104e-07	-??-	intronic	DLC1	0	0.538	1	0.4633	786	0.96374	0.402844	0.266006	0.000508285	NA	NA	NA	NA	NA	NA	NA	NA	NA	NA	2278	0.967954	0.507891	0.170491	7.07479e-05
	8:13313069	A	T	3064	0.9637	0.968	0.474734	0.1435	2.104e-07	-??-	intronic	DLC1	0	0.538	1	0.4633	786	0.96374	0.402844	0.266006	0.000508285	NA	NA	NA	NA	NA	NA	NA	NA	NA	NA	2278	0.967954	0.507891	0.170491	7.07479e-05
	9:3400405	CA	C	3168	0.0972	0.1058	0.646165	0.0845	2.343e-07	-?--	NA	NA	0	0.592	2	0.7437	786	0.103053	0.577216	0.170015	0.00117127	NA	NA	NA	NA	NA	104	0.105769	0.703203	0.568898	0.535961	2278	0.0972344	0.669564	0.0987851	4.89435e-05
	8:13301524	T	C	3064	0.9644	0.9688	0.47147	0.1458	2.521e-07	-??-	intronic	DLC1	0	0.539	1	0.4627	786	0.964377	0.398058	0.272732	0.000606131	NA	NA	NA	NA	NA	NA	NA	NA	NA	NA	2278	0.968832	0.504525	0.172565	7.35469e-05
	9:3392726	G	GA	3335	0.8593	0.8942	1.4978	0.0785	2.646e-07	++++	intronic	RFX3	0	1.249	3	0.7412	786	0.886132	1.65755	0.163765	0.00196516	167	0.859281	1.07701	0.356956	0.835364	104	0.894231	1.50529	0.560399	0.465504	2278	0.888938	1.48204	0.0936605	2.66362e-05
	8:13302303	T	C	3064	0.032	0.0363	2.09154	0.1435	2.71e-07	+??+	intronic	DLC1	0	0.585	1	0.4443	786	0.0362595	2.48235	0.266006	0.000508285	NA	NA	NA	NA	NA	NA	NA	NA	NA	NA	2278	0.0320457	1.94947	0.170395	8.93924e-05
	9:3424098	C	G	3335	0.8383	0.8702	1.43562	0.0705	2.954e-07	++++	intronic	RFX3	0	1.288	3	0.732	786	0.851781	1.44722	0.146029	0.0112529	167	0.838323	1.05472	0.343655	0.876791	104	0.870192	1.04692	0.502435	0.927286	2278	0.861062	1.47126	0.0840025	4.29572e-06
	9:3392632	T	G	3335	0.1058	0.1407	0.670052	0.0785	3.335e-07	----	intronic	RFX3	0	1.139	3	0.7678	786	0.114504	0.612866	0.163531	0.00267774	167	0.140719	0.9285	0.356956	0.835364	104	0.105769	0.664323	0.560399	0.465504	2278	0.111062	0.674747	0.0936605	2.66362e-05
	8:13301304	C	G	3064	0.9637	0.9682	0.479841	0.1439	3.342e-07	-??-	intronic	DLC1	0	0.611	1	0.4343	786	0.96374	0.402844	0.266006	0.000508285	NA	NA	NA	NA	NA	NA	NA	NA	NA	NA	2278	0.968174	0.515866	0.171075	0.000109238
	8:13305032	T	C	3064	0.9637	0.9686	0.478691	0.1445	3.402e-07	-??-	UTR3	DLC1	0	0.596	1	0.4399	786	0.96374	0.402844	0.266006	0.000508285	NA	NA	NA	NA	NA	NA	NA	NA	NA	NA	2278	0.968613	0.514509	0.17204	0.000112132
	8:13301429	T	C	3064	0.9637	0.9682	0.480994	0.1438	3.612e-07	-??-	intronic	DLC1	0	0.628	1	0.428	786	0.96374	0.402844	0.266006	0.000508285	NA	NA	NA	NA	NA	NA	NA	NA	NA	NA	2278	0.968174	0.517584	0.170979	0.000117236
	8:13301659	A	G	3064	0.0318	0.0363	2.07903	0.1438	3.612e-07	+??+	intronic	DLC1	0	0.628	1	0.428	786	0.0362595	2.48235	0.266006	0.000508285	NA	NA	NA	NA	NA	NA	NA	NA	NA	NA	2278	0.0318262	1.93205	0.170979	0.000117236
	8:13302228	C	G	3064	0.9637	0.9682	0.480994	0.1438	3.612e-07	-??-	intronic	DLC1	0	0.628	1	0.428	786	0.96374	0.402844	0.266006	0.000508285	NA	NA	NA	NA	NA	NA	NA	NA	NA	NA	2278	0.968174	0.517584	0.170979	0.000117236
	8:13302381	A	AAAAGGCTGTTTC	3064	0.9637	0.9682	0.480994	0.1438	3.612e-07	-??-	intronic	DLC1	0	0.628	1	0.428	786	0.96374	0.402844	0.266006	0.000508285	NA	NA	NA	NA	NA	NA	NA	NA	NA	NA	2278	0.968174	0.517584	0.170979	0.000117236
	8:13303025	A	G	3064	0.9637	0.9682	0.480994	0.1438	3.612e-07	-??-	intronic	DLC1	0	0.628	1	0.428	786	0.96374	0.402844	0.266006	0.000508285	NA	NA	NA	NA	NA	NA	NA	NA	NA	NA	2278	0.968174	0.517584	0.170979	0.000117236
	8:13309315	A	G	3064	0.0318	0.0363	2.0782	0.1438	3.656e-07	+??+	intronic	DLC1	0	0.631	1	0.4271	786	0.0362595	2.48235	0.266006	0.000508285	NA	NA	NA	NA	NA	NA	NA	NA	NA	NA	2278	0.0318262	1.9311	0.17097	0.000118526
	8:13309977	T	C	3064	0.0318	0.0363	2.0782	0.1438	3.656e-07	+??+	intronic	DLC1	0	0.631	1	0.4271	786	0.0362595	2.48235	0.266006	0.000508285	NA	NA	NA	NA	NA	NA	NA	NA	NA	NA	2278	0.0318262	1.9311	0.17097	0.000118526
	8:13310346	T	TG	3064	0.9637	0.9682	0.481187	0.1438	3.656e-07	-??-	intronic	DLC1	0	0.631	1	0.4271	786	0.96374	0.402844	0.266006	0.000508285	NA	NA	NA	NA	NA	NA	NA	NA	NA	NA	2278	0.968174	0.517838	0.17097	0.000118526
	8:13303915	T	G	3064	0.0318	0.0363	2.07757	0.1438	3.688e-07	+??+	intronic	DLC1	0	0.633	1	0.4264	786	0.0362595	2.48235	0.266006	0.000508285	NA	NA	NA	NA	NA	NA	NA	NA	NA	NA	2278	0.0318262	1.9304	0.170961	0.000119463
	8:13307832	T	C	3064	0.0314	0.0356	2.09531	0.1455	3.714e-07	+??+	intronic	DLC1	0	0.619	1	0.4315	786	0.0356234	2.5122	0.272732	0.000606131	NA	NA	NA	NA	NA	NA	NA	NA	NA	NA	2278	0.0313872	1.94931	0.172063	0.000104785
	8:13309642	A	G	3064	0.9644	0.9686	0.477257	0.1455	3.714e-07	-??-	intronic	DLC1	0	0.619	1	0.4315	786	0.964377	0.398058	0.272732	0.000606131	NA	NA	NA	NA	NA	NA	NA	NA	NA	NA	2278	0.968613	0.513002	0.172063	0.000104785
	8:13311169	C	G	3064	0.0314	0.0356	2.09531	0.1455	3.714e-07	+??+	intronic	DLC1	0	0.619	1	0.4315	786	0.0356234	2.5122	0.272732	0.000606131	NA	NA	NA	NA	NA	NA	NA	NA	NA	NA	2278	0.0313872	1.94931	0.172063	0.000104785
	9:3438700	T	C	3335	0.8832	0.9012	1.50968	0.082	5.034e-07	+-++	intronic	RFX3	50.9	6.113	3	0.1063	786	0.89313	1.79021	0.166702	0.000446404	167	0.883234	0.632011	0.387242	0.236052	104	0.894231	1.42206	0.568898	0.535961	2278	0.901229	1.50755	0.0984806	3.07072e-05
	8:13333061	A	C	3064	0.0378	0.0426	1.96168	0.1341	5.088e-07	+??+	intronic	DLC1	0	0.208	1	0.6482	786	0.0426209	2.16383	0.253318	0.0021118	NA	NA	NA	NA	NA	NA	NA	NA	NA	NA	2278	0.0377524	1.88818	0.158146	5.84006e-05
	5:136258961	A	G	3231	0.0878	0.1108	1.54311	0.0865	5.269e-07	++?+	ncRNA_intronic	TRPC7-AS2	38.5	3.255	2	0.1965	786	0.0877863	1.228	0.184551	0.265756	167	0.110778	2.45622	0.365805	0.0131192	NA	NA	NA	NA	NA	2278	0.0939421	1.59552	0.101604	4.26054e-06
	8:13309258	A	G	3064	0.032	0.0363	2.05094	0.1435	5.599e-07	+??+	intronic	DLC1	0	0.726	1	0.3941	786	0.0362595	2.48235	0.266006	0.000508285	NA	NA	NA	NA	NA	NA	NA	NA	NA	NA	2278	0.0320457	1.89638	0.170489	0.000174329
	8:58497370	A	C	3335	0.1138	0.1589	1.40116	0.0677	6.267e-07	++++	intronic	CYP7A1	32.9	4.474	3	0.2146	786	0.157125	1.7053	0.138748	0.000110542	167	0.113772	1.89012	0.364273	0.0805154	104	0.139423	2.00008	0.486873	0.154516	2278	0.158911	1.28015	0.0804592	0.00214319
	8:13312927	A	G	3064	0.032	0.0382	2.02749	0.1434	8.284e-07	+??+	intronic	DLC1	0	0.467	1	0.4944	786	0.0381679	2.36099	0.26503	0.00103434	NA	NA	NA	NA	NA	NA	NA	NA	NA	NA	2278	0.0320457	1.90354	0.17052	0.000160005
	15:69570804	T	C	3335	0.694	0.7186	1.30761	0.0544	8.353e-07	++++	ncRNA_exonic	DRAIC	0	1.358	3	0.7155	786	0.69402	1.19934	0.109523	0.0969862	167	0.718563	1.40958	0.278541	0.217772	104	0.716346	1.03629	0.370527	0.92335	2278	0.709614	1.35265	0.065374	3.82651e-06
	20:61766375	A	G	3335	0.8024	0.8174	0.730154	0.0639	8.614e-07	----	intronic	CDH4	0	1.105	3	0.776	786	0.81743	0.70536	0.135664	0.00999698	167	0.802395	0.966387	0.312962	0.913004	104	0.817308	0.897373	0.445446	0.807936	2278	0.803117	0.721803	0.0755309	1.58771e-05
	9:3386848	G	GAAT	3335	0.8922	0.9096	1.52135	0.0853	8.707e-07	+-++	intronic	RFX3	1.6	3.049	3	0.3841	786	0.90458	1.78402	0.174692	0.00086756	167	0.892216	0.855875	0.394718	0.693371	104	0.903846	1.2852	0.585726	0.668369	2278	0.90957	1.50484	0.102413	6.59124e-05
	9:3440160	T	C	3335	0.0999	0.1168	0.670119	0.0814	8.799e-07	-+--	intronic	RFX3	48	5.773	3	0.1232	786	0.108779	0.576198	0.16454	0.000762753	167	0.116766	1.58225	0.387242	0.236052	104	0.105769	0.703203	0.568898	0.535961	2278	0.0998683	0.668188	0.0979784	3.87107e-05
	15:69568330	A	C	3335	0.2837	0.306	0.765903	0.0543	9.245e-07	----	ncRNA_intronic	DRAIC	0	1.348	3	0.7178	786	0.30598	0.833794	0.109523	0.0969862	167	0.284431	0.697194	0.274739	0.189234	104	0.283654	0.964978	0.370527	0.92335	2278	0.291923	0.741763	0.0652809	4.73936e-06
	1:154839924	C	G	3335	0.6347	0.6971	1.29901	0.0533	9.391e-07	++++	intronic	KCNN3	0	0.098	3	0.9921	786	0.679389	1.2757	0.112267	0.0300221	167	0.634731	1.37978	0.256123	0.208782	104	0.697115	1.36278	0.37719	0.411862	2278	0.65957	1.29997	0.0632746	3.38289e-05
	1:179560388	A	G	3335	0.3266	0.3798	0.769973	0.0535	1.016e-06	--+-	intronic	NPHS2	14	3.489	3	0.3222	786	0.335242	0.811055	0.110638	0.0583807	167	0.329341	0.492438	0.279745	0.0110442	104	0.379808	1.04475	0.361648	0.903651	2278	0.326602	0.76729	0.0635465	3.06659e-05
	12:98645120	C	G	3064	0.0101	0.0165	3.21749	0.2395	1.063e-06	+??+	upstream	APAF1,IKBIP	0	0.097	1	0.7555	786	0.0165394	3.57045	0.411096	0.00157466	NA	NA	NA	NA	NA	NA	NA	NA	NA	NA	2278	0.0100966	3.05009	0.294664	0.000153989
	12:98681003	A	C	3064	0.9835	0.9899	0.310802	0.2395	1.063e-06	-??-	intronic	APAF1	0	0.097	1	0.7555	786	0.983461	0.280077	0.411096	0.00157466	NA	NA	NA	NA	NA	NA	NA	NA	NA	NA	2278	0.989903	0.32786	0.294664	0.000153989
	8:39574282	T	C	3064	0.93	0.9377	1.66612	0.1047	1.077e-06	+??+	ncRNA_intronic	LOC100130964	0	0.756	1	0.3845	786	0.930025	1.93662	0.202223	0.00100498	NA	NA	NA	NA	NA	NA	NA	NA	NA	NA	2278	0.937665	1.57681	0.122331	0.000197109
	13:65174885	A	G	3064	0.0375	0.0435	1.87987	0.1294	1.083e-06	+??+	intergenic	LINC00355,LINC01052	0	0.01	1	0.9186	786	0.0375318	1.92767	0.277734	0.0177716	NA	NA	NA	NA	NA	NA	NA	NA	NA	NA	2278	0.0434592	1.86679	0.146314	1.98726e-05
	9:3396627	A	C	3335	0.8922	0.9098	1.51589	0.0854	1.094e-06	+-++	intronic	RFX3	1.5	3.046	3	0.3846	786	0.90458	1.78158	0.17463	0.000888857	167	0.892216	0.855875	0.394718	0.693371	104	0.903846	1.2852	0.585726	0.668369	2278	0.909789	1.4978	0.102528	8.13535e-05
	9:3442729	T	C	3335	0.8832	0.9001	1.48602	0.0814	1.125e-06	+-++	intronic	RFX3	49.6	5.947	3	0.1142	786	0.891858	1.76158	0.164863	0.000557555	167	0.883234	0.632011	0.387242	0.236052	104	0.894231	1.42206	0.568898	0.535961	2278	0.900132	1.48002	0.0978143	6.12011e-05
	9:3385536	T	C	3335	0.8922	0.9096	1.51361	0.0852	1.161e-06	+-++	intronic	RFX3	0	2.87	3	0.4121	786	0.903944	1.75135	0.17425	0.00123486	167	0.892216	0.855875	0.394718	0.693371	104	0.903846	1.2852	0.585726	0.668369	2278	0.90957	1.503	0.102414	6.93401e-05
	9:3419987	T	C	3335	0.8832	0.8999	1.48216	0.0811	1.208e-06	+-++	intronic	RFX3	46	5.552	3	0.1356	786	0.892494	1.70134	0.165254	0.00124155	167	0.883234	0.632011	0.387242	0.236052	104	0.894231	1.42206	0.568898	0.535961	2278	0.899912	1.49298	0.0972325	3.75954e-05
	9:3420710	T	G	3335	0.8832	0.8999	1.48216	0.0811	1.208e-06	+-++	intronic	RFX3	46	5.552	3	0.1356	786	0.892494	1.70134	0.165254	0.00124155	167	0.883234	0.632011	0.387242	0.236052	104	0.894231	1.42206	0.568898	0.535961	2278	0.899912	1.49298	0.0972325	3.75954e-05
	9:3388534	T	C	3335	0.8952	0.9109	1.51664	0.0859	1.251e-06	+-++	intronic	RFX3	12.7	3.438	3	0.3289	786	0.90458	1.78402	0.174692	0.00086756	167	0.89521	0.810772	0.397203	0.59742	104	0.903846	1.2852	0.585726	0.668369	2278	0.910887	1.50258	0.10345	8.28447e-05
	9:3441334	A	C	3335	0.8832	0.8995	1.48394	0.0815	1.278e-06	+-++	intronic	RFX3	49.8	5.981	3	0.1125	786	0.891858	1.76622	0.16497	0.000529398	167	0.883234	0.632011	0.387242	0.236052	104	0.894231	1.42206	0.568898	0.535961	2278	0.899473	1.47582	0.0980397	7.18942e-05
	9:3397680	T	C	3335	0.0972	0.1198	0.671326	0.0825	1.355e-06	-+--	intronic	RFX3	39.9	4.991	3	0.1725	786	0.103053	0.577216	0.170015	0.00117127	167	0.11976	1.4706	0.382903	0.313822	104	0.105769	0.703203	0.568898	0.535961	2278	0.0972344	0.669564	0.0987851	4.89435e-05
	15:69571151	A	G	3335	0.6908	0.7163	1.29888	0.0542	1.414e-06	++++	ncRNA_exonic	DRAIC	0	1.129	3	0.7701	786	0.69084	1.20363	0.108758	0.0883488	167	0.715569	1.36402	0.279529	0.266759	104	0.716346	1.03629	0.370527	0.92335	2278	0.707638	1.34067	0.0651592	6.81653e-06
	9:3387931	C	G	3335	0.0906	0.1078	0.663053	0.0852	1.422e-06	-+--	intronic	RFX3	0	2.878	3	0.4109	786	0.096056	0.570988	0.17425	0.00123486	167	0.107784	1.16839	0.394718	0.693371	104	0.0961538	0.778087	0.585726	0.668369	2278	0.0906497	0.668786	0.102358	8.48596e-05
	9:3423721	A	AAACTC	3335	0.8832	0.9019	1.48498	0.082	1.428e-06	+-++	intronic	RFX3	45.7	5.524	3	0.1372	786	0.89631	1.69954	0.168691	0.00159654	167	0.883234	0.632011	0.387242	0.236052	104	0.894231	1.42206	0.568898	0.535961	2278	0.901888	1.50069	0.0981806	3.5575e-05
	9:3372037	T	C	3335	0.8892	0.9025	1.48632	0.0823	1.461e-06	+-++	intronic	RFX3	21.2	3.805	3	0.2833	786	0.896947	1.73481	0.170085	0.00114375	167	0.889222	0.779696	0.392779	0.526364	104	0.894231	1.11812	0.537523	0.835451	2278	0.902546	1.48383	0.0984486	6.11221e-05
	9:3376497	C	G	3335	0.0953	0.1078	0.669248	0.0835	1.522e-06	-+--	intronic	RFX3	0	2.4	3	0.4936	786	0.100509	0.60401	0.171818	0.00324141	167	0.107784	1.16667	0.39545	0.696665	104	0.0961538	0.778087	0.585726	0.668369	2278	0.095259	0.665753	0.09993	4.67677e-05
	18:46150365	T	C	3064	0.0395	0.0515	0.543514	0.1272	1.653e-06	-??-	intergenic	HAUS1,C18orf25	0	0.243	1	0.6221	786	0.0515267	0.596377	0.227261	0.0225571	NA	NA	NA	NA	NA	NA	NA	NA	NA	NA	2278	0.0395083	0.52097	0.153559	2.17301e-05
	9:3381344	A	G	3335	0.101	0.1138	0.677125	0.0815	1.734e-06	-+--	intronic	RFX3	0	1.73	3	0.6302	786	0.10687	0.630929	0.166921	0.00567458	167	0.113772	1.02731	0.386956	0.944496	104	0.100962	0.961917	0.573918	0.946062	2278	0.102283	0.668685	0.0976735	3.78415e-05
	1:239871932	A	G	3064	0.0286	0.0327	2.02223	0.1473	1.749e-06	+??+	intronic	CHRM3	0	0.654	1	0.4187	786	0.028626	2.51417	0.306941	0.00235258	NA	NA	NA	NA	NA	NA	NA	NA	NA	NA	2278	0.0327041	1.89465	0.167907	0.000141294
	12:98660440	A	G	3064	0.0105	0.0165	3.09906	0.2366	1.753e-06	+??+	intronic	APAF1	0	0.177	1	0.6737	786	0.0165394	3.57045	0.411096	0.00157466	NA	NA	NA	NA	NA	NA	NA	NA	NA	NA	2278	0.0105356	2.8892	0.289389	0.000246094
	18:46149994	C	G	3064	0.0397	0.0522	0.545365	0.1269	1.766e-06	-??-	intergenic	HAUS1,C18orf25	0	0.14	1	0.7088	786	0.0521628	0.58488	0.226112	0.0173119	NA	NA	NA	NA	NA	NA	NA	NA	NA	NA	2278	0.0397278	0.528146	0.153272	3.11303e-05
	15:69576602	T	C	3335	0.6921	0.726	1.29525	0.0543	1.881e-06	++-+	intergenic	DRAIC,PCAT29	0	1.379	3	0.7104	786	0.692112	1.22019	0.109326	0.0687118	167	0.715569	1.33936	0.274865	0.287768	104	0.725962	0.909883	0.380987	0.804227	2278	0.707858	1.33423	0.0651539	9.6136e-06
	8:39572139	T	G	3064	0.0634	0.0693	0.608596	0.1042	1.899e-06	-??-	ncRNA_intronic	LOC100130964	0	0.765	1	0.3818	786	0.0693384	0.522699	0.20282	0.00129098	NA	NA	NA	NA	NA	NA	NA	NA	NA	NA	2278	0.0634328	0.642768	0.121517	0.000275722
	8:39572916	T	C	3064	0.9307	0.9366	1.64313	0.1042	1.899e-06	+??+	ncRNA_intronic	LOC100130964	0	0.765	1	0.3818	786	0.930662	1.91315	0.20282	0.00129098	NA	NA	NA	NA	NA	NA	NA	NA	NA	NA	2278	0.936567	1.55577	0.121517	0.000275722
	8:13344220	A	G	3064	0.9599	0.9647	0.518197	0.138	1.9e-06	-??-	intronic	DLC1	0	0.13	1	0.7183	786	0.959924	0.478642	0.259796	0.00426436	NA	NA	NA	NA	NA	NA	NA	NA	NA	NA	2278	0.964662	0.53463	0.162877	0.000120803
	9:3405097	C	G	3335	0.8832	0.903	1.48083	0.0826	1.987e-06	+-++	intronic	RFX3	47.3	5.693	3	0.1275	786	0.896947	1.73245	0.170015	0.00117127	167	0.883234	0.632011	0.387242	0.236052	104	0.894231	1.42206	0.568898	0.535961	2278	0.902985	1.48626	0.0988629	6.11808e-05
	9:3411562	A	G	3335	0.8832	0.903	1.48083	0.0826	1.987e-06	+-++	intronic	RFX3	47.3	5.693	3	0.1275	786	0.896947	1.73245	0.170015	0.00117127	167	0.883234	0.632011	0.387242	0.236052	104	0.894231	1.42206	0.568898	0.535961	2278	0.902985	1.48626	0.0988629	6.11808e-05
	9:3429901	T	C	3335	0.8832	0.8993	1.47285	0.0814	1.988e-06	+-++	intronic	RFX3	46.3	5.582	3	0.1338	786	0.893766	1.70918	0.165993	0.00118265	167	0.883234	0.632011	0.387242	0.236052	104	0.894231	1.42206	0.568898	0.535961	2278	0.899254	1.47772	0.0977044	6.42192e-05
	5:136270508	A	C	3231	0.0386	0.0749	1.83602	0.1281	2.106e-06	++?+	ncRNA_intronic	TRPC7-AS2	10.1	2.225	2	0.3287	786	0.0407125	1.40159	0.262671	0.198698	167	0.0748503	2.99323	0.46532	0.0175509	NA	NA	NA	NA	NA	2278	0.0386304	1.91024	0.154636	2.84548e-05
	15:69581260	A	G	3335	0.6915	0.726	1.29305	0.0543	2.227e-06	++-+	intergenic	DRAIC,PCAT29	0	1.423	3	0.7002	786	0.691476	1.21389	0.109382	0.0763882	167	0.715569	1.33936	0.274865	0.287768	104	0.725962	0.909883	0.380987	0.804227	2278	0.70698	1.33339	0.0651902	1.01638e-05
	15:69573717	A	T	3335	0.6915	0.726	1.29214	0.0542	2.287e-06	++-+	intergenic	DRAIC,PCAT29	0	1.415	3	0.7021	786	0.691476	1.21389	0.109382	0.0763882	167	0.712575	1.36433	0.271286	0.252142	104	0.725962	0.909883	0.380987	0.804227	2278	0.705443	1.33039	0.0650828	1.15326e-05
	18:47110135	C	G	3335	0.2017	0.2365	1.33736	0.0615	2.294e-06	+--+	intronic	HDHD2	67.4	9.195	3	0.02681	786	0.204198	1.59078	0.129003	0.000307216	167	0.236527	0.643046	0.284213	0.120292	104	0.216346	0.94191	0.406142	0.882855	2278	0.201712	1.3429	0.0733827	5.87695e-05
	8:13315810	A	G	3064	0.0461	0.0496	1.77128	0.1211	2.333e-06	+??+	intronic	DLC1	0	0.916	1	0.3386	786	0.0496183	2.13205	0.228485	0.000799738	NA	NA	NA	NA	NA	NA	NA	NA	NA	NA	2278	0.0460931	1.64757	0.142741	0.00046886
	9:3420419	C	G	3335	0.0992	0.1168	0.680791	0.0814	2.339e-06	-+--	intronic	RFX3	46.1	5.562	3	0.1349	786	0.106234	0.586063	0.165912	0.00121939	167	0.116766	1.58225	0.387242	0.236052	104	0.105769	0.703203	0.568898	0.535961	2278	0.0992098	0.678936	0.0977355	7.43249e-05
	9:3429338	T	C	3335	0.0999	0.1168	0.680519	0.0815	2.342e-06	-+--	intronic	RFX3	45	5.455	3	0.1414	786	0.105598	0.592168	0.166309	0.00155977	167	0.116766	1.58225	0.387242	0.236052	104	0.105769	0.703203	0.568898	0.535961	2278	0.0998683	0.676014	0.0977833	6.22342e-05
	4:176346431	T	C	3064	0.9631	0.9666	1.95756	0.1423	2.367e-06	+??+	intergenic	SPCS3,VEGFC	0	0.015	1	0.9035	786	0.963104	2.0129	0.27026	0.00919055	NA	NA	NA	NA	NA	NA	NA	NA	NA	NA	2278	0.966637	1.93677	0.167436	7.88342e-05
	4:97684888	A	T	3064	0.9326	0.9464	1.70063	0.1125	2.369e-06	+??+	intronic	STPG2	0	0.078	1	0.7796	786	0.93257	1.61776	0.210934	0.0223785	NA	NA	NA	NA	NA	NA	NA	NA	NA	NA	2278	0.946444	1.7347	0.13302	3.45829e-05
	8:13340471	A	G	3064	0.9593	0.964	0.524191	0.137	2.405e-06	-??-	intronic	DLC1	0	0.275	1	0.6002	786	0.959288	0.467372	0.258141	0.0029627	NA	NA	NA	NA	NA	NA	NA	NA	NA	NA	2278	0.964004	0.548259	0.161589	0.000199723
	17:17403670	T	C	3335	0.1437	0.1539	1.39822	0.0711	2.431e-06	++++	intergenic	NT5M,MED9	50.3	6.031	3	0.1101	786	0.153944	1.06354	0.144993	0.670937	167	0.143713	1.2208	0.368697	0.588428	104	0.149038	2.49557	0.497605	0.0660867	2278	0.145303	1.52074	0.0848632	7.82461e-07
	18:47163736	T	C	3335	0.7545	0.7921	0.749312	0.0612	2.437e-06	-++-	intronic	IER3IP1	56	6.817	3	0.07797	786	0.78944	0.671251	0.128952	0.00195625	167	0.754491	1.43676	0.283221	0.200706	104	0.783654	1.06167	0.406142	0.882855	2278	0.792142	0.73502	0.0729319	2.43028e-05
	9:3383353	T	C	3335	0.101	0.1138	0.681472	0.0814	2.447e-06	-+--	intronic	RFX3	0	1.709	3	0.635	786	0.10687	0.630929	0.166921	0.00567458	167	0.113772	1.02731	0.386956	0.944496	104	0.100962	0.961917	0.573918	0.946062	2278	0.102502	0.674865	0.0974197	5.42367e-05
	9:3429631	T	C	3335	0.8862	0.9122	1.4978	0.0858	2.493e-06	+-++	intronic	RFX3	52.5	6.322	3	0.09694	786	0.906489	1.72805	0.176918	0.00190461	167	0.886228	0.598228	0.389273	0.186884	104	0.899038	1.80242	0.582017	0.311433	2278	0.912204	1.51275	0.102941	5.79517e-05
	18:47086606	T	C	3335	0.7635	0.7985	0.748488	0.0618	2.763e-06	-++-	intronic	KATNAL2	66	8.815	3	0.03185	786	0.796438	0.631945	0.129583	0.000382754	167	0.763473	1.56472	0.287702	0.119673	104	0.788462	1.0097	0.408228	0.981137	2278	0.798507	0.745901	0.0736982	6.95328e-05
	18:47102316	T	C	3335	0.7665	0.8007	0.747815	0.062	2.795e-06	-++-	downstream	KATNAL2	65.1	8.604	3	0.03504	786	0.797074	0.626361	0.129667	0.000296198	167	0.766467	1.53369	0.288581	0.13834	104	0.788462	1.0097	0.408228	0.981137	2278	0.800702	0.748319	0.0740172	8.9656e-05
	5:136241150	T	C	3231	0.9251	0.9625	0.544384	0.1299	2.844e-06	--?-	ncRNA_intronic	TRPC7-AS2	0	1.771	2	0.4126	786	0.961196	0.676459	0.26833	0.145191	167	0.92515	0.334087	0.46532	0.0175509	NA	NA	NA	NA	NA	2278	0.962467	0.534281	0.15663	6.28071e-05
	9:3394523	A	C	3335	0.8862	0.9098	1.49033	0.0853	2.878e-06	+-++	intronic	RFX3	39.7	4.976	3	0.1736	786	0.90458	1.78158	0.17463	0.000888857	167	0.886228	0.690893	0.388831	0.341614	104	0.899038	1.37679	0.573515	0.577164	2278	0.909789	1.48202	0.102536	0.000124677
	9:3419639	T	C	3335	0.8832	0.901	1.46419	0.0815	2.89e-06	+-++	intronic	RFX3	46	5.561	3	0.1351	786	0.893766	1.7063	0.165912	0.00121939	167	0.883234	0.632011	0.387242	0.236052	104	0.894231	1.42206	0.568898	0.535961	2278	0.90101	1.46603	0.0978349	9.22167e-05
	4:97672397	T	C	3064	0.9326	0.9467	1.6935	0.1127	2.923e-06	+??+	intronic	STPG2	0	0.066	1	0.7974	786	0.93257	1.61776	0.210934	0.0223785	NA	NA	NA	NA	NA	NA	NA	NA	NA	NA	2278	0.946664	1.72479	0.133263	4.30522e-05
	4:97686213	T	C	3064	0.9326	0.9467	1.6935	0.1127	2.923e-06	+??+	intronic	STPG2	0	0.066	1	0.7974	786	0.93257	1.61776	0.210934	0.0223785	NA	NA	NA	NA	NA	NA	NA	NA	NA	NA	2278	0.946664	1.72479	0.133263	4.30522e-05
	9:3454521	T	C	3168	0.8524	0.8702	1.41609	0.0745	3.009e-06	+?++	intronic	RFX3	0	0.106	2	0.9485	786	0.852417	1.4634	0.147662	0.00981762	NA	NA	NA	NA	NA	104	0.870192	1.54588	0.506887	0.390151	2278	0.869622	1.39611	0.0875435	0.000138021
	18:47194293	T	C	3335	0.2063	0.2395	1.33202	0.0614	3.073e-06	+--+	intergenic	IER3IP1,SKOR2	69.1	9.704	3	0.02126	786	0.206743	1.60166	0.129877	0.000275552	167	0.239521	0.630769	0.283351	0.103884	104	0.216346	0.94191	0.406142	0.882855	2278	0.206321	1.33542	0.0731079	7.60774e-05
	21:16800195	CA	C	3064	0.9841	0.987	2.81089	0.2217	3.143e-06	+??+	NA	NA	0	0.533	1	0.4654	786	0.984097	3.62948	0.414439	0.00146006	NA	NA	NA	NA	NA	NA	NA	NA	NA	NA	2278	0.98705	2.53707	0.262437	0.000388823
	18:47119239	A	G	3335	0.2048	0.2425	1.33029	0.0613	3.188e-06	+--+	intronic	HDHD2	53	6.382	3	0.09444	786	0.208015	1.48316	0.128615	0.00213759	167	0.242515	0.710132	0.283986	0.228065	104	0.216346	0.94191	0.406142	0.882855	2278	0.204785	1.35399	0.0730419	3.33858e-05
	8:13334224	T	G	3064	0.9574	0.9633	0.532113	0.1355	3.232e-06	-??-	intronic	DLC1	0	0.434	1	0.5101	786	0.957379	0.462143	0.253318	0.0021118	NA	NA	NA	NA	NA	NA	NA	NA	NA	NA	2278	0.963345	0.563055	0.160401	0.00034244
	5:165621996	A	C	3335	0.6698	0.6971	1.28595	0.054	3.249e-06	++++	intergenic	LOC102546299,LINC01947	0	1.427	3	0.6993	786	0.669847	1.1516	0.109038	0.195499	167	0.670659	1.41569	0.252083	0.1679	104	0.697115	1.36828	0.338854	0.354794	2278	0.68108	1.32633	0.0653836	1.56474e-05
	9:3434011	A	G	3335	0.0979	0.1138	0.681131	0.0825	3.262e-06	-+--	intronic	RFX3	51.2	6.153	3	0.1044	786	0.104326	0.584568	0.168125	0.00134337	167	0.113772	1.6716	0.389273	0.186884	104	0.105769	0.703203	0.568898	0.535961	2278	0.0978929	0.677079	0.0990959	8.31088e-05
	6:66486643	T	C	3335	0.8772	0.8942	0.695865	0.0779	3.271e-06	----	intergenic	SLC25A51P1,LOC102723883	46.7	5.624	3	0.1314	786	0.878499	0.832582	0.162954	0.260849	167	0.877246	0.454851	0.378782	0.0369819	104	0.894231	0.25827	0.558542	0.0149881	2278	0.881475	0.692263	0.0924968	7.00155e-05
	5:136262642	A	G	3231	0.8832	0.896	0.681472	0.0824	3.284e-06	--?-	ncRNA_intronic	TRPC7-AS2	0	1.37	2	0.5041	786	0.893766	0.808479	0.169964	0.210985	167	0.883234	0.598033	0.368229	0.162664	NA	NA	NA	NA	NA	2278	0.895961	0.650127	0.097511	1.00644e-05
	9:3481487	A	T	3335	0.3533	0.3654	0.786943	0.0515	3.31e-06	--+-	intronic	RFX3	25.7	4.037	3	0.2575	786	0.362595	0.677789	0.107598	0.00029137	167	0.353293	0.64131	0.24884	0.0742199	104	0.365385	1.06622	0.35886	0.858187	2278	0.35777	0.828899	0.0612691	0.00219256
	10:35237292	T	C	3335	0.1923	0.2126	1.34192	0.0632	3.316e-06	++-+	intergenic	CREM,CCNY	21.2	3.807	3	0.2831	786	0.202926	1.44374	0.127301	0.00385699	167	0.212575	1.48407	0.297909	0.185105	104	0.197115	0.607924	0.432557	0.249892	2278	0.192274	1.33084	0.0763063	0.000180001
	14:75761520	A	G	3064	0.9822	0.9892	0.336587	0.2342	3.332e-06	-??-	intronic	TTLL5	38.9	1.637	1	0.2007	786	0.982188	0.224042	0.395006	8.75062e-05	NA	NA	NA	NA	NA	NA	NA	NA	NA	NA	2278	0.989245	0.419679	0.290875	0.00283569
	9:3379089	A	G	3335	0.0898	0.1108	0.672267	0.0854	3.369e-06	-+--	intronic	RFX3	43.6	5.32	3	0.1498	786	0.096056	0.570583	0.174234	0.00121568	167	0.110778	1.52883	0.391019	0.27764	104	0.100962	0.726328	0.573515	0.577164	2278	0.0897717	0.670842	0.102896	0.000104515
	1:179572306	A	T	3335	0.2368	0.2788	0.758813	0.0594	3.381e-06	----	intronic	NPHS2	0	2.147	3	0.5424	786	0.239822	0.816465	0.12443	0.103186	167	0.260479	0.53307	0.316499	0.0468456	104	0.278846	0.993092	0.377236	0.98534	2278	0.236831	0.747265	0.0703954	3.49491e-05
	8:39536516	C	G	3231	0.9237	0.9311	1.57838	0.0983	3.482e-06	+-?+	intergenic	ADAM3A,LOC100130964	42.6	3.487	2	0.1749	786	0.923664	1.8402	0.193428	0.00152504	167	0.931138	0.698907	0.482375	0.457691	NA	NA	NA	NA	NA	2278	0.93086	1.56522	0.117557	0.000138323
	5:136249838	A	C	3231	0.0382	0.0749	1.81521	0.1286	3.533e-06	++?+	ncRNA_intronic	TRPC7-AS2	8	2.174	2	0.3372	786	0.0407125	1.40159	0.262671	0.198698	167	0.0748503	2.99323	0.46532	0.0175509	NA	NA	NA	NA	NA	2278	0.0381914	1.87932	0.155441	4.9314e-05
	5:136253276	A	G	3231	0.0382	0.0749	1.81521	0.1286	3.533e-06	++?+	ncRNA_intronic	TRPC7-AS2	8	2.174	2	0.3372	786	0.0407125	1.40159	0.262671	0.198698	167	0.0748503	2.99323	0.46532	0.0175509	NA	NA	NA	NA	NA	2278	0.0381914	1.87932	0.155441	4.9314e-05
	5:136258721	T	C	3231	0.9251	0.9618	0.550901	0.1286	3.533e-06	--?-	ncRNA_intronic	TRPC7-AS2	8	2.174	2	0.3372	786	0.959288	0.713478	0.262671	0.198698	167	0.92515	0.334087	0.46532	0.0175509	NA	NA	NA	NA	NA	2278	0.961809	0.532107	0.155441	4.9314e-05
	5:136259267	T	C	3231	0.9251	0.9618	0.550901	0.1286	3.533e-06	--?-	ncRNA_intronic	TRPC7-AS2	8	2.174	2	0.3372	786	0.959288	0.713478	0.262671	0.198698	167	0.92515	0.334087	0.46532	0.0175509	NA	NA	NA	NA	NA	2278	0.961809	0.532107	0.155441	4.9314e-05
	5:136259735	C	G	3231	0.0382	0.0749	1.81521	0.1286	3.533e-06	++?+	ncRNA_intronic	TRPC7-AS2	8	2.174	2	0.3372	786	0.0407125	1.40159	0.262671	0.198698	167	0.0748503	2.99323	0.46532	0.0175509	NA	NA	NA	NA	NA	2278	0.0381914	1.87932	0.155441	4.9314e-05
	5:136266071	T	G	3231	0.0382	0.0749	1.81521	0.1286	3.533e-06	++?+	ncRNA_intronic	TRPC7-AS2	8	2.174	2	0.3372	786	0.0407125	1.40159	0.262671	0.198698	167	0.0748503	2.99323	0.46532	0.0175509	NA	NA	NA	NA	NA	2278	0.0381914	1.87932	0.155441	4.9314e-05
	5:136268290	T	C	3231	0.0382	0.0749	1.81521	0.1286	3.533e-06	++?+	ncRNA_intronic	TRPC7-AS2	8	2.174	2	0.3372	786	0.0407125	1.40159	0.262671	0.198698	167	0.0748503	2.99323	0.46532	0.0175509	NA	NA	NA	NA	NA	2278	0.0381914	1.87932	0.155441	4.9314e-05
	5:86112791	A	G	3064	0.9809	0.9813	0.413665	0.1905	3.586e-06	-??-	intergenic	EDIL3,NBPF22P	37.2	1.591	1	0.2071	786	0.980916	0.628021	0.381904	0.223202	NA	NA	NA	NA	NA	NA	NA	NA	NA	NA	2278	0.981343	0.360231	0.219779	3.3907e-06
	5:86118283	A	G	3064	0.9809	0.9813	0.413665	0.1905	3.586e-06	-??-	intergenic	EDIL3,NBPF22P	37.2	1.591	1	0.2071	786	0.980916	0.628021	0.381904	0.223202	NA	NA	NA	NA	NA	NA	NA	NA	NA	NA	2278	0.981343	0.360231	0.219779	3.3907e-06
	9:3444626	C	G	3335	0.8772	0.8968	1.45208	0.0805	3.599e-06	+-++	intronic	RFX3	45.7	5.528	3	0.137	786	0.88486	1.62063	0.161679	0.00274178	167	0.877246	0.620883	0.381325	0.211341	104	0.889423	1.71787	0.557127	0.331445	2278	0.896839	1.46722	0.0971497	7.9414e-05
	1:114215380	C	G	3335	0.8894	0.8952	1.45121	0.0805	3.747e-06	++++	intergenic	SYT6,TRIM33	0	1.334	3	0.721	786	0.892494	1.48725	0.164709	0.0157951	167	0.89521	1.02085	0.392903	0.958124	104	0.889423	2.18404	0.572089	0.172103	2278	0.892669	1.45299	0.0963101	0.000104712
	8:13331326	A	T	3064	0.9574	0.964	0.532379	0.1363	3.753e-06	-??-	intronic	DLC1	0	0.439	1	0.5076	786	0.957379	0.462143	0.253318	0.0021118	NA	NA	NA	NA	NA	NA	NA	NA	NA	NA	2278	0.964004	0.56397	0.161732	0.000398033
	3:140314495	T	C	3335	0.0795	0.1058	0.668713	0.0871	3.897e-06	----	intronic	CLSTN2	0	2.205	3	0.531	786	0.0795165	0.737384	0.183656	0.0971593	167	0.0898204	0.433873	0.428252	0.0512007	104	0.105769	0.420297	0.494773	0.0797905	2278	0.0875768	0.67865	0.103987	0.000193116
	5:136265018	T	C	3231	0.0386	0.0749	1.79805	0.1273	4.039e-06	++?+	ncRNA_intronic	TRPC7-AS2	13.9	2.323	2	0.313	786	0.043257	1.38266	0.255538	0.204816	167	0.0748503	2.99323	0.46532	0.0175509	NA	NA	NA	NA	NA	2278	0.0386304	1.87135	0.154694	5.1013e-05
	9:3391646	A	T	3231	0.8952	0.9197	1.51513	0.0902	4.104e-06	+-?+	intronic	RFX3	41.7	3.43	2	0.1799	786	0.913486	1.80585	0.181871	0.0010857	167	0.89521	0.810772	0.397203	0.59742	NA	NA	NA	NA	NA	2278	0.919666	1.49173	0.107635	0.000202652
	5:136222018	C	G	3231	0.9251	0.9612	0.554438	0.1282	4.22e-06	--?-	intronic	TRPC7	0	1.838	2	0.399	786	0.959924	0.685292	0.264598	0.153221	167	0.92515	0.334087	0.46532	0.0175509	NA	NA	NA	NA	NA	2278	0.96115	0.545404	0.154437	8.65867e-05
	9:3444928	T	G	3335	0.8772	0.8953	1.44528	0.0801	4.223e-06	+-++	intronic	RFX3	46.6	5.616	3	0.1319	786	0.884224	1.63908	0.161341	0.00212205	167	0.877246	0.620883	0.381325	0.211341	104	0.889423	1.71787	0.557127	0.331445	2278	0.895303	1.45103	0.0964714	0.000113904
	9:3450748	A	AT	3335	0.8772	0.896	1.44687	0.0804	4.324e-06	+-++	intronic	RFX3	45.3	5.489	3	0.1393	786	0.885496	1.61605	0.162994	0.00314542	167	0.877246	0.620883	0.381325	0.211341	104	0.889423	1.71787	0.557127	0.331445	2278	0.895961	1.46178	0.0966609	8.57552e-05
	16:51246564	T	C	3064	0.9794	0.9796	2.2947	0.1811	4.52e-06	+??+	ncRNA_intronic	MIR548AI	0	0.123	1	0.7259	786	0.979644	2.56801	0.368515	0.00982973	NA	NA	NA	NA	NA	NA	NA	NA	NA	NA	2278	0.979368	2.21393	0.207976	0.000132665
	9:3406113	T	C	3335	0.8832	0.903	1.46053	0.0826	4.522e-06	+-++	intronic	RFX3	44.4	5.391	3	0.1453	786	0.896947	1.68465	0.170047	0.00208268	167	0.883234	0.632011	0.387242	0.236052	104	0.894231	1.42206	0.568898	0.535961	2278	0.902985	1.47105	0.0989143	9.53426e-05
	18:47127053	T	C	3335	0.7605	0.7965	0.753972	0.0616	4.534e-06	-++-	intronic	HDHD2	67.8	9.303	3	0.02553	786	0.795802	0.636702	0.129492	0.000472887	167	0.760479	1.58537	0.283351	0.103884	104	0.783654	1.06167	0.406142	0.882855	2278	0.796532	0.748955	0.0734107	8.22317e-05
	9:3412341	T	C	3335	0.099	0.1168	0.687083	0.0819	4.632e-06	-+--	intronic	RFX3	45.4	5.499	3	0.1387	786	0.105598	0.588446	0.167371	0.00146875	167	0.116766	1.58225	0.387242	0.236052	104	0.105769	0.703203	0.568898	0.535961	2278	0.0989903	0.686363	0.0982998	0.000128888
	5:136209266	A	G	3231	0.0393	0.0749	1.79553	0.1278	4.653e-06	++?+	intergenic	LOC389332,TRPC7	0	1.849	2	0.3967	786	0.0400763	1.45454	0.264657	0.156849	167	0.0748503	2.99323	0.46532	0.0175509	NA	NA	NA	NA	NA	2278	0.0392888	1.82315	0.153695	9.32476e-05
	1:114214335	A	G	3335	0.8894	0.8952	1.44614	0.0806	4.674e-06	++++	intergenic	SYT6,TRIM33	0	1.334	3	0.7211	786	0.892494	1.48725	0.164709	0.0157951	167	0.89521	1.02085	0.392903	0.958124	104	0.889423	2.18404	0.572089	0.172103	2278	0.892888	1.4457	0.09638	0.000131114
	9:3380892	T	C	3335	0.101	0.1168	0.687977	0.0818	4.83e-06	-+--	intronic	RFX3	21.4	3.816	3	0.282	786	0.105598	0.614254	0.167443	0.00350906	167	0.116766	1.35995	0.38546	0.425098	104	0.105769	0.892703	0.562569	0.840108	2278	0.100966	0.679	0.0981061	7.94407e-05
	9:3382797	T	C	3335	0.1027	0.1198	0.689768	0.0813	4.861e-06	-+--	intronic	RFX3	2.2	3.067	3	0.3814	786	0.10687	0.630929	0.166921	0.00567458	167	0.11976	1.26734	0.381627	0.534721	104	0.105769	0.892703	0.562569	0.840108	2278	0.102722	0.678127	0.0973516	6.61081e-05
	9:3453795	T	C	3335	0.1034	0.1228	0.692394	0.0804	4.896e-06	-+--	intronic	RFX3	43.6	5.32	3	0.1498	786	0.115776	0.634717	0.162589	0.00507086	167	0.122754	1.61061	0.381325	0.211341	104	0.110577	0.582116	0.557127	0.331445	2278	0.10338	0.679836	0.0968545	6.76609e-05
	9:3382676	A	C	3335	0.101	0.1168	0.68839	0.0818	4.992e-06	-+--	intronic	RFX3	21.3	3.814	3	0.2823	786	0.105598	0.614254	0.167443	0.00350906	167	0.116766	1.35995	0.38546	0.425098	104	0.105769	0.892703	0.562569	0.840108	2278	0.100966	0.679578	0.0980973	8.22496e-05

## Sheet: Table S2. COSMO Meta-analysis
	Table S2. Top Genetic Risk Variants from a Cosmopolitan Fixed Effects Meta-Analysis in All Participants for Weight Loss in COPD. Results are sorted from smallest p-value to largest. Variants with HetPVal < 0.05 are highlighted in red, indicating heterogeneity in estimated effect. Abbreviations: Alt - alternate allele; Alt Freq - alternate allele frequency; Chr - chromosome; HetChiSq - heterogenei…
	METAL Cosmopolitan Meta-Analysis Results																TOPMed Cosmopolitan Results					All of Us Cosmopolitan Results
	Chr:Pos	Ref	Alt	Total N	MinFreq	MaxFreq	Odds Ratio	StdErr	P-value	Direction	Annotation	Closest Gene	HetISq	HetChiSq	HetDf	HetPVal	N	Alt Freq	OR	StdErr	P-value	N	Alt Freq	OR	StdErr	P-value
	9:3390983	T	C	16972	0.9671	0.9807	1.50456	0.0714	1.064e-08	++	intronic	RFX3	0	0.147	1	0.7016	8116	0.980717	1.56461	0.124713	0.000319994	8856	0.967085	1.47602	0.0870952	7.8084e-06
	9:3391066	T	C	16972	0.9671	0.9807	1.50456	0.0714	1.064e-08	++	intronic	RFX3	0	0.147	1	0.7016	8116	0.980717	1.56461	0.124713	0.000319994	8856	0.967085	1.47602	0.0870952	7.8084e-06
	9:3392726	G	GA	16972	0.968	0.9809	1.47846	0.0722	6.083e-08	++	intronic	RFX3	0	0.248	1	0.6186	8116	0.980902	1.55598	0.125517	0.000414302	8856	0.968044	1.44155	0.0882385	3.40353e-05
	9:3392632	T	G	16972	0.0192	0.032	0.676921	0.0721	6.345e-08	--	intronic	RFX3	0	0.232	1	0.6298	8116	0.0192213	0.644308	0.12529	0.000436806	8856	0.0319557	0.693699	0.0882385	3.40353e-05
	9:3425456	A	G	16972	0.0202	0.0343	0.688046	0.0696	7.896e-08	--	intronic	RFX3	0	0.036	1	0.8502	8116	0.020207	0.675152	0.122036	0.00126041	8856	0.0342706	0.694374	0.0847872	1.69356e-05
	9:3424098	C	G	16969	0.9605	0.9765	1.41213	0.0656	1.451e-07	++	intronic	RFX3	0	0	1	0.9872	8113	0.976519	1.40995	0.115406	0.00287578	8856	0.960535	1.41314	0.0797746	1.45813e-05
	9:3381344	A	G	16972	0.0172	0.0291	0.677599	0.0753	2.321e-07	--	intronic	RFX3	0	0.032	1	0.8588	8116	0.0172499	0.690532	0.130153	0.00437876	8856	0.0291328	0.671208	0.0922368	1.54402e-05
	9:3376497	C	G	16972	0.0161	0.0271	0.672738	0.0774	3.045e-07	--	intronic	RFX3	0	0.001	1	0.973	8116	0.016141	0.675249	0.134311	0.00340311	8856	0.0271003	0.671504	0.0947249	2.6208e-05
	9:3383353	T	C	16972	0.0172	0.0292	0.680995	0.0751	3.153e-07	--	intronic	RFX3	0	0.017	1	0.8957	8116	0.0172499	0.690532	0.130153	0.00437876	8856	0.0291893	0.676253	0.092008	2.12175e-05
	10:3099077	T	C	16972	0.9383	0.9572	0.768588	0.0515	3.183e-07	--	intronic	PFKP	0	0.155	1	0.6939	8116	0.957183	0.7489	0.0836128	0.000536513	8856	0.938347	0.780845	0.0653462	0.000153302
	9:3438700	T	C	16971	0.9719	0.9829	1.47506	0.0761	3.302e-07	++	intronic	RFX3	0	0.001	1	0.978	8115	0.982871	1.47934	0.130803	0.00270788	8856	0.97194	1.47279	0.0936181	3.54116e-05
	9:3396627	A	C	16972	0.9745	0.9846	1.49855	0.0795	3.572e-07	++	intronic	RFX3	0	0.038	1	0.8458	8116	0.984598	1.53115	0.136442	0.00175063	8856	0.974537	1.482	0.0977337	5.69438e-05
	9:3386848	G	GAAT	16972	0.9745	0.9847	1.49795	0.0795	3.667e-07	++	intronic	RFX3	0	0.014	1	0.9053	8116	0.98466	1.51795	0.136757	0.00222462	8856	0.974481	1.48791	0.0976425	4.70783e-05
	9:3385536	T	C	16972	0.9745	0.9845	1.49661	0.0794	3.769e-07	++	intronic	RFX3	0	0.013	1	0.9095	8116	0.984537	1.51559	0.136261	0.00222763	8856	0.974481	1.48699	0.0976434	4.83851e-05
	9:3440160	T	C	16971	0.0173	0.0283	0.680791	0.0758	3.904e-07	--	intronic	RFX3	0	0.008	1	0.9301	8115	0.0173136	0.674464	0.130326	0.00246677	8856	0.0283424	0.684015	0.0931654	4.57446e-05
	9:3387931	C	G	16971	0.0155	0.0256	0.670454	0.0793	4.664e-07	--	intronic	RFX3	0	0.02	1	0.887	8115	0.0154652	0.659954	0.136261	0.00223972	8856	0.0255759	0.67586	0.0975892	5.95771e-05
	9:3380892	T	C	16972	0.0172	0.0288	0.684683	0.0754	5.059e-07	--	intronic	RFX3	0	0.011	1	0.9149	8116	0.0172499	0.692443	0.12989	0.00459834	8856	0.028794	0.680745	0.0926031	3.28342e-05
	9:3382797	T	C	16971	0.0174	0.0292	0.686602	0.075	5.368e-07	--	intronic	RFX3	0	0.039	1	0.8444	8115	0.0174368	0.700989	0.129718	0.00609832	8856	0.0292457	0.679444	0.0919545	2.63448e-05
	9:3388534	T	C	16967	0.9748	0.9847	1.49048	0.0799	5.912e-07	++	intronic	RFX3	0	0.023	1	0.8796	8111	0.984712	1.5158	0.136871	0.00232291	8856	0.974763	1.47759	0.0984415	7.31181e-05
	13:78936827	A	G	16972	0.0033	0.0057	2.27391	0.1646	5.974e-07	++	intergenic	LINC00331,RBM26	0	0.3	1	0.5839	8116	0.00332676	2.58014	0.283366	0.00071562	8856	0.00570235	2.13235	0.202146	0.000179724
	9:3442729	T	C	16972	0.9718	0.9828	1.45732	0.0757	6.52e-07	++	intronic	RFX3	0	0.01	1	0.9206	8116	0.98275	1.47274	0.129931	0.00283769	8856	0.971771	1.44945	0.093132	6.73149e-05
	9:3382676	A	C	16972	0.0171	0.0288	0.687564	0.0755	7.008e-07	--	intronic	RFX3	0	0.032	1	0.8575	8116	0.0171267	0.70082	0.130431	0.0063458	8856	0.028794	0.680976	0.0926021	3.3359e-05
	8:51049153	A	T	16972	0.0791	0.0893	0.818976	0.0404	7.476e-07	--	intergenic	SNTG1,PXDNL	65.8	2.927	1	0.08709	8116	0.079103	0.757078	0.0611493	5.24231e-06	8856	0.0892615	0.870185	0.0537022	0.00961803
	9:3441334	A	C	16971	0.9715	0.9827	1.45412	0.0757	7.621e-07	++	intronic	RFX3	0	0.002	1	0.9608	8115	0.982686	1.46166	0.129662	0.00336394	8856	0.971545	1.45022	0.0932678	6.734e-05
	6:10892493	C	G	16972	0.0306	0.0375	1.35432	0.0614	7.694e-07	++	intronic	SYCP2L	0	0.118	1	0.7317	8116	0.0374569	1.32637	0.086371	0.00106401	8856	0.0306007	1.38337	0.0871787	0.000197263
	9:3394523	A	C	16972	0.9745	0.9844	1.47994	0.0794	7.813e-07	++	intronic	RFX3	0	0.023	1	0.8796	8116	0.984414	1.50488	0.135906	0.00258289	8856	0.974537	1.46719	0.0977431	8.78048e-05
	16:56332836	C	G	16972	0.9032	0.93	0.813589	0.0418	8.041e-07	--	intronic	GNAO1	0	0.089	1	0.7658	8116	0.929953	0.82619	0.0663568	0.00399657	8856	0.903229	0.805423	0.0538323	5.82801e-05
	10:110636938	A	AG	16971	0.3087	0.3289	1.12592	0.0241	8.525e-07	++	intergenic	SMC3,RBM20	0	0.01	1	0.9196	8115	0.308749	1.12295	0.0359145	0.00124119	8856	0.32893	1.12845	0.0325058	0.000201082
	8:51062739	A	G	16972	0.0763	0.085	0.816768	0.0411	8.664e-07	--	intergenic	SNTG1,PXDNL	67.8	3.107	1	0.07796	8116	0.0763307	0.752811	0.0619168	4.43568e-06	8856	0.0850271	0.871164	0.0550328	0.0122026
	10:130094095	T	C	16972	0.8104	0.8298	1.15592	0.0295	8.722e-07	++	ncRNA_intronic	LINC00959	0	0.016	1	0.9005	8116	0.810436	1.15155	0.0423969	0.000871544	8856	0.829833	1.16007	0.0409777	0.000290679
	6:10146631	T	TA	16972	0.7414	0.7694	1.13906	0.0265	8.841e-07	++	intergenic	LOC100506207,TFAP2A	64.6	2.827	1	0.09272	8116	0.741375	1.19262	0.0380627	3.66951e-06	8856	0.769422	1.09096	0.0368711	0.018221
	9:3426763	A	G	16971	0.9554	0.9741	1.35948	0.0626	9.33e-07	++	intronic	RFX3	0	0.049	1	0.8243	8115	0.974122	1.33235	0.110307	0.0092329	8856	0.955398	1.37258	0.0760433	3.11856e-05
	10:3100504	A	G	16972	0.9404	0.9585	0.774529	0.0522	9.703e-07	--	intronic	PFKP	0	0.094	1	0.7596	8116	0.958539	0.758731	0.08521	0.00118185	8856	0.940436	0.784164	0.0659782	0.000228599
	9:3423721	A	AAACTC	16967	0.972	0.9828	1.44802	0.0757	1.016e-06	++	intronic	RFX3	0	0.115	1	0.7341	8111	0.982801	1.39689	0.130204	0.0101749	8856	0.971996	1.47496	0.0931058	2.99235e-05
	10:130105258	A	G	16972	0.1768	0.1972	0.867708	0.0291	1.049e-06	--	ncRNA_intronic	LINC00959	0	0.021	1	0.8847	8116	0.197203	0.871461	0.0418409	0.0010057	8856	0.176773	0.864137	0.0404322	0.000304341
	16:12674232	T	C	16972	0.945	0.9476	0.781141	0.0506	1.078e-06	--	intronic	CPPED1	0	0.111	1	0.7387	8116	0.947573	0.795799	0.0752464	0.00238874	8856	0.944953	0.76924	0.0684731	0.000127386
	10:130079277	A	G	16972	0.3688	0.3731	1.12547	0.0243	1.099e-06	++	ncRNA_intronic	LINC00959	0	0.26	1	0.6103	8116	0.368839	1.11136	0.0346781	0.0023255	8856	0.373137	1.13919	0.0339492	0.000123681
	9:3420710	T	G	16972	0.9716	0.9828	1.44325	0.0754	1.125e-06	++	intronic	RFX3	0	0.002	1	0.9644	8116	0.98275	1.4365	0.130018	0.00527274	8856	0.971601	1.44678	0.0924985	6.52658e-05
	9:3379089	A	G	16972	0.0155	0.0254	0.679023	0.0796	1.143e-06	--	intronic	RFX3	0	0	1	0.9908	8116	0.0155249	0.679859	0.136135	0.0045213	8856	0.02535	0.678548	0.0980684	7.67317e-05
	9:3391646	A	T	16972	0.9774	0.986	1.499	0.0833	1.175e-06	++	intronic	RFX3	0	0.196	1	0.6582	8116	0.986015	1.57773	0.142592	0.00134376	8856	0.97736	1.45974	0.10262	0.000227772
	9:3419987	T	C	16972	0.9715	0.9827	1.44123	0.0753	1.216e-06	++	intronic	RFX3	0	0	1	0.9839	8116	0.982689	1.44429	0.129873	0.00458368	8856	0.971545	1.43966	0.0924386	8.0762e-05
	9:3429901	T	C	16972	0.9717	0.983	1.44398	0.0759	1.275e-06	++	intronic	RFX3	0	0.007	1	0.9328	8116	0.982997	1.43115	0.130621	0.00599046	8856	0.971658	1.45063	0.0931851	6.54998e-05
	9:3420419	C	G	16972	0.0171	0.0281	0.693087	0.0758	1.302e-06	--	intronic	RFX3	0	0	1	0.9871	8116	0.0171267	0.694274	0.130327	0.00504759	8856	0.0280601	0.692472	0.0930985	7.90375e-05
	4:70812028	A	G	16972	0.9957	0.9966	0.420631	0.1793	1.37e-06	--	intergenic	RUFY3,GRSF1	27.7	1.382	1	0.2397	8116	0.995688	0.342639	0.250175	1.46464e-05	8856	0.996556	0.522418	0.25715	0.0115717
	9:3397680	T	C	16972	0.0168	0.0277	0.691287	0.0766	1.413e-06	--	intronic	RFX3	0	0.001	1	0.9792	8116	0.0168186	0.693204	0.132315	0.00554977	8856	0.0276649	0.690278	0.0938636	7.85017e-05
	9:3405097	C	G	16971	0.9724	0.9832	1.44513	0.0767	1.57e-06	++	intronic	RFX3	0	0.003	1	0.9548	8115	0.983241	1.43629	0.132438	0.00619066	8856	0.972448	1.44956	0.0940271	7.86543e-05
	10:130100400	T	C	16972	0.3533	0.363	1.11829	0.0233	1.636e-06	++	ncRNA_intronic	LINC00959	0	0.004	1	0.9527	8116	0.353314	1.11997	0.0346848	0.00108642	8856	0.362974	1.11686	0.0314961	0.000449639
	8:51059742	T	C	16972	0.9098	0.9206	1.21313	0.0403	1.673e-06	++	intergenic	SNTG1,PXDNL	53.4	2.144	1	0.1431	8116	0.920589	1.297	0.0609313	1.94348e-05	8856	0.909779	1.15144	0.0538153	0.00878314
	9:3444626	C	G	16970	0.9708	0.9817	1.43061	0.0748	1.678e-06	++	intronic	RFX3	0	0.005	1	0.9421	8114	0.981698	1.41988	0.127519	0.00591141	8856	0.970811	1.43622	0.0923098	8.79165e-05
	17:75371882	A	G	16972	0.9955	0.9959	2.26008	0.1703	1.686e-06	++	intronic	GRB2	0	0.387	1	0.5338	8116	0.995503	2.52251	0.245352	0.00014151	8856	0.995935	2.04052	0.236573	0.00257202
	9:3411562	A	G	16970	0.9724	0.9833	1.44325	0.0767	1.727e-06	++	intronic	RFX3	0	0.007	1	0.9355	8114	0.9833	1.43062	0.132598	0.00684632	8856	0.972448	1.44956	0.0940271	7.86543e-05
	10:130101586	A	G	16972	0.6371	0.6466	0.894491	0.0233	1.745e-06	--	ncRNA_intronic	LINC00959	0	0.01	1	0.9189	8116	0.646624	0.892168	0.0346776	0.000998913	8856	0.637139	0.896435	0.0315061	0.000520249
	10:130098370	A	G	16972	0.3533	0.3631	1.11784	0.0233	1.776e-06	++	ncRNA_intronic	LINC00959	0	0.006	1	0.9398	8116	0.353314	1.11997	0.0346848	0.00108642	8856	0.363144	1.11602	0.0314803	0.00048872
	6:10148253	T	C	16972	0.2317	0.2601	0.881262	0.0265	1.797e-06	--	intergenic	LOC100506207,TFAP2A	69	3.223	1	0.07263	8116	0.260103	0.839148	0.0380114	3.93189e-06	8856	0.231651	0.92285	0.0368823	0.0294882
	1:239871932	A	G	16972	0.0053	0.0091	1.86433	0.1305	1.802e-06	++	intronic	CHRM3	0	0.182	1	0.6697	8116	0.00529818	2.01594	0.22492	0.00170894	8856	0.00914634	1.79195	0.160177	0.000270922
	10:130077894	T	G	16972	0.6061	0.6293	0.894402	0.0234	1.826e-06	--	ncRNA_intronic	LINC00959	0	0.026	1	0.8713	8116	0.629312	0.898155	0.0346643	0.00194132	8856	0.606143	0.891352	0.0316638	0.000280765
	9:3429338	T	C	16972	0.0169	0.0282	0.696282	0.0759	1.838e-06	--	intronic	RFX3	0	0.013	1	0.9091	8116	0.0169418	0.704777	0.130794	0.00739526	8856	0.028173	0.691966	0.0931824	7.76365e-05
	8:51053245	A	G	16971	0.9466	0.9525	1.27673	0.0513	1.869e-06	++	intergenic	SNTG1,PXDNL	0	0.942	1	0.3318	8115	0.946642	1.34245	0.0727988	5.1426e-05	8856	0.952518	1.21532	0.0721641	0.006886
	10:130079827	T	C	16972	0.3709	0.394	1.11751	0.0234	2.016e-06	++	ncRNA_exonic	LINC00959	0	0.027	1	0.8684	8116	0.370934	1.11273	0.0346537	0.00205099	8856	0.394027	1.12141	0.0316524	0.000294254
	10:130102894	A	G	16972	0.3533	0.3634	1.11695	0.0233	2.076e-06	++	ncRNA_intronic	LINC00959	0	0.007	1	0.9337	8116	0.353253	1.11936	0.0346804	0.00114685	8856	0.363369	1.11501	0.031478	0.000543619
	7:158182063	T	C	16972	0.9954	0.9956	0.455117	0.166	2.123e-06	--	intronic	PTPRN2	12.5	1.143	1	0.285	8116	0.995564	0.374037	0.247473	6.00515e-05	8856	0.995427	0.534413	0.223891	0.0051321
	10:130096439	A	G	16972	0.6406	0.6488	0.895297	0.0233	2.159e-06	--	ncRNA_intronic	LINC00959	0	0.003	1	0.9587	8116	0.64878	0.894112	0.0347093	0.00125931	8856	0.640583	0.896287	0.0315398	0.000517277
	10:130099931	A	G	16972	0.6417	0.6485	0.895118	0.0234	2.166e-06	--	ncRNA_intronic	LINC00959	0	0.012	1	0.9135	8116	0.648534	0.89264	0.0346995	0.00106218	8856	0.641655	0.897204	0.0316562	0.000611241
	9:3425513	A	T	16972	0.0262	0.0452	0.745276	0.0621	2.169e-06	--	intronic	RFX3	0	0.004	1	0.9499	8116	0.0262445	0.749475	0.109275	0.0082615	8856	0.0452236	0.743254	0.0754187	8.34529e-05
	9:3425512	T	C	16972	0.9548	0.9738	1.34178	0.0621	2.169e-06	++	intronic	RFX3	0	0.004	1	0.9499	8116	0.973756	1.33427	0.109275	0.0082615	8856	0.954776	1.34543	0.0754187	8.34529e-05
	8:51060366	A	C	16972	0.9167	0.9249	1.21653	0.0414	2.174e-06	++	intergenic	SNTG1,PXDNL	69.6	3.287	1	0.06982	8116	0.924901	1.32356	0.062257	6.58918e-06	8856	0.916723	1.13798	0.055375	0.0195885
	10:130080619	A	G	16972	0.3688	0.3904	1.11706	0.0234	2.2e-06	++	ncRNA_intronic	LINC00959	0	0.044	1	0.8347	8116	0.368839	1.11113	0.0346683	0.00236526	8856	0.390413	1.12208	0.0316843	0.000277664
	16:29419226	C	G	16965	0.987	0.988	1.6056	0.1001	2.261e-06	++	intergenic	NPIPB11,SMG1P6	11.6	1.132	1	0.2874	8109	0.98699	1.43403	0.145996	0.013442	8856	0.987974	1.7752	0.137609	3.03816e-05
	10:130095732	T	TA	16972	0.3512	0.3594	1.11672	0.0233	2.274e-06	++	ncRNA_intronic	LINC00959	0	0.004	1	0.9515	8116	0.35122	1.11843	0.0347093	0.00125931	8856	0.359361	1.11524	0.0315465	0.000545288
	6:10143761	CTAAT	C	16972	0.2296	0.2583	0.882056	0.0265	2.279e-06	--	NA	NA	70.9	3.431	1	0.06398	8116	0.258317	0.838477	0.0381255	3.79799e-06	8856	0.229618	0.925165	0.0369795	0.0354293
	9:3419639	T	C	16972	0.972	0.9829	1.43075	0.0758	2.292e-06	++	intronic	RFX3	0	0.004	1	0.9499	8116	0.982873	1.44035	0.130327	0.00504759	8856	0.971996	1.42591	0.0931842	0.000140292
	12:98645120	C	G	16970	0.0023	0.0029	2.73957	0.2133	2.306e-06	++	upstream	APAF1,IKBIP	0	0	1	0.9923	8114	0.00234163	2.74631	0.334548	0.00222172	8856	0.00293586	2.73489	0.27689	0.000279569
	12:98681003	A	C	16972	0.9971	0.9977	0.365021	0.2133	2.307e-06	--	intronic	APAF1	0	0	1	0.9924	8116	0.997659	0.364135	0.334547	0.00222225	8856	0.997064	0.365646	0.27689	0.000279569
	10:130093188	T	C	16972	0.3541	0.3658	1.11617	0.0233	2.325e-06	++	ncRNA_intronic	LINC00959	0	0.006	1	0.9375	8116	0.354115	1.11398	0.0346435	0.00183316	8856	0.365797	1.11807	0.0314355	0.000384784
	10:130083896	T	G	16972	0.6099	0.6312	0.895386	0.0234	2.335e-06	--	ncRNA_intronic	LINC00959	0	0.061	1	0.8043	8116	0.631161	0.901083	0.034681	0.0026676	8856	0.609869	0.890654	0.0317055	0.000259877
	10:130102148	A	T	16972	0.6405	0.6486	0.895655	0.0233	2.35e-06	--	ncRNA_intronic	LINC00959	0	0.003	1	0.9565	8116	0.648595	0.894416	0.0347011	0.00129965	8856	0.640526	0.896706	0.0315413	0.000546967
	10:130099788	A	G	16972	0.3513	0.359	1.11661	0.0234	2.356e-06	++	ncRNA_intronic	LINC00959	0	0.005	1	0.9448	8116	0.351343	1.11858	0.0347121	0.00124307	8856	0.358966	1.11495	0.0315924	0.000572519
	10:130103008	A	T	16972	0.3512	0.3587	1.1165	0.0234	2.367e-06	++	ncRNA_intronic	LINC00959	0	0.047	1	0.8285	8116	0.351158	1.12277	0.034715	0.000849114	8856	0.35874	1.11141	0.0315759	0.000821856
	10:130087041	T	C	16972	0.6458	0.6521	0.895565	0.0234	2.376e-06	--	ncRNA_intronic	LINC00959	0	0.033	1	0.8548	8116	0.652107	0.899777	0.0347556	0.00237394	8856	0.645833	0.892078	0.0315955	0.000300916
	9:3372037	T	C	16971	0.9722	0.9834	1.43304	0.0763	2.377e-06	++	intronic	RFX3	0	0.02	1	0.8877	8115	0.983364	1.41151	0.131682	0.00877776	8856	0.972222	1.44409	0.0935435	8.55011e-05
	2:222837465	T	C	16972	0.9959	0.9961	0.441799	0.1732	2.392e-06	--	intergenic	MOGAT1,ACSL3	77.7	4.488	1	0.03414	8116	0.996057	0.665874	0.259801	0.117523	8856	0.995935	0.318233	0.232322	8.2918e-07
	9:105060983	T	C	16972	0.9373	0.9373	1.24471	0.0464	2.409e-06	++	intergenic	ABCA1,SLC44A1	32.4	1.479	1	0.2239	8116	0.937284	1.16983	0.0689494	0.0228797	8856	0.937274	1.31029	0.0627631	1.66327e-05
	10:130092488	C	G	16972	0.3509	0.3592	1.11617	0.0233	2.47e-06	++	ncRNA_intronic	LINC00959	0	0.012	1	0.9114	8116	0.35085	1.11302	0.0347047	0.00203036	8856	0.359192	1.11885	0.0315329	0.000369049
	11:99991347	G	GT	16972	0.6105	0.6467	1.11896	0.0239	2.474e-06	++	intronic	CNTN5	32.9	1.49	1	0.2223	8116	0.646747	1.08406	0.0352361	0.0219718	8856	0.61049	1.1493	0.032415	1.76376e-05
	10:130098794	T	C	16972	0.3515	0.3594	1.11617	0.0233	2.496e-06	++	ncRNA_intronic	LINC00959	0	0.007	1	0.9315	8116	0.351466	1.11866	0.0347053	0.00123187	8856	0.359361	1.11416	0.0315527	0.000612429
	6:168928928	C	G	16972	0.0413	0.0452	1.29512	0.0549	2.522e-06	++	ncRNA_intronic	LOC105378146	0	0.732	1	0.3923	8116	0.0452193	1.233	0.079502	0.00839982	8856	0.0413279	1.35467	0.0760297	6.5345e-05
	11:100007450	A	C	16966	0.3499	0.3852	0.893865	0.0239	2.553e-06	--	intronic	CNTN5	51.2	2.05	1	0.1522	8110	0.349877	0.927675	0.0352292	0.0330826	8856	0.385219	0.866215	0.0324118	9.37272e-06
	10:3100324	A	G	16972	0.0451	0.0663	1.26529	0.0501	2.594e-06	++	intronic	PFKP	0	0.262	1	0.6088	8116	0.0450961	1.30767	0.0815845	0.00099862	8856	0.0663392	1.24033	0.0633804	0.000678479
	10:130102274	A	ATTC	16972	0.3516	0.3595	1.11583	0.0233	2.627e-06	++	ncRNA_intronic	LINC00959	0	0.001	1	0.9771	8116	0.351589	1.1167	0.0346896	0.00146134	8856	0.359474	1.11519	0.0315413	0.000546967
	9:3429631	T	C	16972	0.9752	0.9848	1.45616	0.08	2.63e-06	++	intronic	RFX3	0	0.001	1	0.9786	8116	0.984783	1.45171	0.138235	0.00692858	8856	0.975214	1.45833	0.0980755	0.000119611
	9:3444928	T	G	16970	0.9704	0.9816	1.41836	0.0744	2.633e-06	++	intronic	RFX3	0	0.002	1	0.963	8114	0.981637	1.4116	0.127241	0.00667839	8856	0.970415	1.4219	0.0917167	0.000124109
	10:130077479	T	G	16972	0.6098	0.6312	0.896013	0.0234	2.7e-06	--	ncRNA_intronic	LINC00959	0	0.04	1	0.8419	8116	0.631222	0.900607	0.034687	0.00254116	8856	0.609813	0.892206	0.0316952	0.000319952
	20:25068930	CAAAA	C	16972	0.0015	0.0025	3.11086	0.242	2.726e-06	++	NA	NA	0	0.026	1	0.8731	8116	0.00147856	3.28558	0.419228	0.00387904	8856	0.00254065	3.02693	0.296275	0.000185301
	11:99991328	A	G	16972	0.6111	0.6471	1.1184	0.0239	2.732e-06	++	intronic	CNTN5	38.4	1.624	1	0.2026	8116	0.647055	1.08206	0.0352536	0.025264	8856	0.611111	1.15017	0.032428	1.60004e-05
	9:3450748	A	AT	16972	0.9705	0.9818	1.41907	0.0747	2.766e-06	++	intronic	CNTN5	0	0.005	1	0.9461	8116	0.981826	1.4091	0.128299	0.00744807	8856	0.970529	1.42421	0.0918196	0.000117544
	11:99991603	A	G	16972	0.3534	0.3895	0.894223	0.0239	2.766e-06	--	intronic	RFX3	35.6	1.552	1	0.2128	8116	0.353376	0.923567	0.0352219	0.0239739	8856	0.38951	0.870094	0.032415	1.76376e-05
	6:10130944	T	C	16972	0.7437	0.773	1.13292	0.0266	2.775e-06	++	intergenic	LOC100506207,TFAP2A	57.6	2.36	1	0.1245	8116	0.743716	1.18159	0.0382082	1.25143e-05	8856	0.772979	1.08876	0.0371024	0.0219008
	11:99991350	C	G	16972	0.3533	0.3896	0.894223	0.0239	2.782e-06	--	intronic	CNTN5	33.2	1.497	1	0.2211	8116	0.353314	0.923052	0.0352261	0.0230178	8856	0.389566	0.870538	0.0324172	1.8954e-05
	20:4207527	T	C	16972	0.9955	0.9958	0.456393	0.1675	2.812e-06	--	intergenic	LINC01433,ADRA1D	13.3	1.153	1	0.2828	8116	0.995503	0.377407	0.2436	5.0933e-05	8856	0.995822	0.541092	0.230605	0.00773825
	10:3094333	T	G	16972	0.9457	0.9642	0.77275	0.0551	2.836e-06	--	intronic	PFKP	0.8	1.008	1	0.3155	8116	0.964207	0.718259	0.0913153	0.000284745	8856	0.945686	0.805712	0.0690122	0.00174631
	11:99991279	A	T	16972	0.3534	0.3895	0.894313	0.0239	2.837e-06	--	intronic	CNTN5	34.2	1.519	1	0.2178	8116	0.353376	0.92334	0.0352225	0.0235431	8856	0.389453	0.87044	0.0324226	1.87209e-05
	11:99992669	A	G	16972	0.6104	0.6466	1.11807	0.0239	2.888e-06	++	intronic	CNTN5	33.9	1.512	1	0.2188	8116	0.646624	1.083	0.0352303	0.0236134	8856	0.610434	1.14868	0.0324205	1.90796e-05
	11:99991446	A	G	16972	0.3536	0.3898	0.894402	0.0239	2.904e-06	--	intronic	CNTN5	43.8	1.779	1	0.1823	8116	0.353561	0.925866	0.0352159	0.0287182	8856	0.389792	0.868598	0.0324266	1.39648e-05
	7:82913197	T	C	16970	0.9839	0.9922	0.623255	0.1011	2.939e-06	--	intronic	PCLO	0	0	1	0.9922	8114	0.992236	0.624162	0.179972	0.00860317	8856	0.983853	0.622842	0.122261	0.000107699
	11:100007484	A	G	16969	0.3498	0.385	0.894491	0.0238	2.947e-06	--	intronic	CNTN5	50.1	2.005	1	0.1568	8113	0.349809	0.927952	0.0352165	0.0337231	8856	0.384993	0.867153	0.0324058	1.08944e-05
	11:100005490	A	G	16972	0.6148	0.6501	1.11784	0.0238	2.97e-06	++	intronic	CNTN5	51.8	2.076	1	0.1497	8116	0.650074	1.0769	0.0351968	0.0353033	8856	0.614837	1.15374	0.0324	1.01609e-05
	9:3453795	T	C	16972	0.0184	0.0293	0.705464	0.0747	2.993e-06	--	intronic	RFX3	0	0.036	1	0.8487	8116	0.0183588	0.719584	0.127914	0.0100188	8856	0.0293022	0.69828	0.0919986	9.47353e-05
	11:99991893	T	G	16972	0.6104	0.6466	1.11784	0.0239	2.996e-06	++	intronic	CNTN5	34.6	1.529	1	0.2162	8116	0.646624	1.0826	0.0352218	0.0242329	8856	0.610434	1.14862	0.032416	1.9163e-05
	10:130061723	A	G	16972	0.3985	0.4444	1.11807	0.0239	2.998e-06	++	intergenic	EBF3,LINC00959	0	0.022	1	0.8824	8116	0.398472	1.12238	0.0352793	0.00106424	8856	0.444444	1.11445	0.0324782	0.000849015
	9:3412412	T	C	16972	0.978	0.9863	1.48335	0.0844	3.014e-06	++	intronic	RFX3	0	0.33	1	0.5659	8116	0.986323	1.58567	0.143668	0.00129128	8856	0.978038	1.43199	0.10435	0.000579622
	7:11886577	T	C	16972	0.4774	0.4995	0.900415	0.0225	3.05e-06	--	intergenic	THSD7A,TMEM106B	73.1	3.722	1	0.05371	8116	0.499507	0.859062	0.0331437	4.53981e-06	8856	0.47736	0.937168	0.030597	0.0339329
	11:99992713	A	G	16972	0.3535	0.3896	0.89467	0.0238	3.059e-06	--	intronic	CNTN5	35.1	1.541	1	0.2144	8116	0.353499	0.923915	0.0352142	0.0246172	8856	0.389566	0.870611	0.032416	1.9163e-05
	11:99991546	A	G	16972	0.3534	0.3896	0.89467	0.0239	3.074e-06	--	intronic	CNTN5	37.7	1.604	1	0.2053	8116	0.353376	0.924537	0.035222	0.0258972	8856	0.389623	0.870145	0.0324164	1.77962e-05
	11:99991909	A	G	16972	0.3533	0.3896	0.89467	0.0239	3.085e-06	--	intronic	CNTN5	35.4	1.548	1	0.2135	8116	0.353314	0.923998	0.0352209	0.0248091	8856	0.389566	0.870572	0.0324237	1.91311e-05
	6:10133752	A	G	16972	0.2285	0.2576	0.88338	0.0266	3.096e-06	--	intergenic	LOC100506207,TFAP2A	56.9	2.321	1	0.1276	8116	0.257578	0.847307	0.0381534	1.39923e-05	8856	0.228546	0.918829	0.0370619	0.0223621
	11:120219481	T	G	16971	0.9953	0.9966	0.444858	0.1737	3.105e-06	--	intronic	OAF	0	0.109	1	0.7416	8115	0.996611	0.413471	0.281795	0.00156235	8856	0.995257	0.465244	0.220553	0.000521543
	11:99988452	A	G	16971	0.6165	0.6508	1.11751	0.0238	3.107e-06	++	intronic	CNTN5	22.9	1.297	1	0.2547	8115	0.65077	1.08501	0.0351868	0.0204037	8856	0.616475	1.14573	0.0323631	2.62686e-05
	11:99991035	A	G	16972	0.3534	0.3895	0.89476	0.0239	3.109e-06	--	intronic	CNTN5	36.3	1.569	1	0.2103	8116	0.353438	0.924242	0.0352229	0.0253033	8856	0.389453	0.87044	0.0324226	1.87209e-05
	11:99991667	A	G	16972	0.6105	0.6466	1.11762	0.0239	3.109e-06	++	intronic	CNTN5	36.3	1.569	1	0.2103	8116	0.646562	1.08197	0.0352229	0.0253033	8856	0.610547	1.14884	0.0324226	1.87209e-05
	9:3434011	A	G	16972	0.0167	0.0277	0.699143	0.0768	3.123e-06	--	intronic	RFX3	0	0.019	1	0.8917	8116	0.0166954	0.709471	0.132025	0.00924532	8856	0.0276649	0.693967	0.0943312	0.000107569
	11:99990811	A	C	16972	0.6104	0.6466	1.11762	0.0239	3.125e-06	++	intronic	CNTN5	36.2	1.567	1	0.2106	8116	0.646562	1.08197	0.0352229	0.0253033	8856	0.610434	1.1488	0.0324242	1.88403e-05
	11:99992102	A	C	16972	0.6104	0.6466	1.11762	0.0239	3.136e-06	++	intronic	CNTN5	36.1	1.566	1	0.2108	8116	0.646562	1.08197	0.0352229	0.0253033	8856	0.610434	1.14876	0.0324243	1.89265e-05
	11:99992544	C	G	16972	0.6104	0.6465	1.11762	0.0238	3.141e-06	++	intronic	CNTN5	35.7	1.556	1	0.2122	8116	0.646501	1.08204	0.035215	0.0251395	8856	0.610434	1.14862	0.032416	1.9163e-05
	11:99991988	T	C	16972	0.3534	0.3896	0.894849	0.0239	3.165e-06	--	intronic	CNTN5	35.9	1.559	1	0.2117	8116	0.353438	0.924242	0.0352229	0.0253033	8856	0.389566	0.870611	0.032416	1.9163e-05
	9:3406113	T	C	16972	0.9725	0.9831	1.42904	0.0766	3.172e-06	++	intronic	RFX3	0	0.035	1	0.8524	8116	0.98312	1.40077	0.13201	0.0105986	8856	0.972504	1.44365	0.0940974	9.53664e-05
	11:100005700	C	G	16972	0.3498	0.3852	0.894849	0.0238	3.173e-06	--	intronic	CNTN5	52.7	2.116	1	0.1458	8116	0.349803	0.929234	0.0352221	0.0371759	8856	0.385163	0.866743	0.0324	1.01484e-05
	11:100006840	T	C	16969	0.6149	0.6503	1.11751	0.0238	3.182e-06	++	intronic	CNTN5	49.9	1.997	1	0.1576	8113	0.650253	1.07732	0.0352145	0.034431	8856	0.61495	1.15269	0.0324067	1.16026e-05
	12:98660440	A	G	16972	0.0023	0.003	2.67433	0.2112	3.192e-06	++	intronic	APAF1	0	0.01	1	0.9184	8116	0.00234105	2.74623	0.334547	0.00222225	8856	0.00304878	2.62756	0.27227	0.000387946
	11:99991674	T	C	16972	0.3534	0.3895	0.894849	0.0239	3.195e-06	--	intronic	CNTN5	36.9	1.585	1	0.2081	8116	0.353376	0.924512	0.0352219	0.0258472	8856	0.389453	0.87044	0.0324226	1.87209e-05
	11:100007264	A	T	16969	0.3498	0.385	0.894849	0.0238	3.207e-06	--	intronic	CNTN5	51.4	2.059	1	0.1513	8113	0.349809	0.928792	0.0352162	0.035933	8856	0.384993	0.867153	0.0324058	1.08944e-05
	11:100006766	T	TG	16969	0.6149	0.6502	1.11739	0.0238	3.21e-06	++	intronic	CNTN5	51.4	2.057	1	0.1515	8113	0.650191	1.07667	0.0352162	0.035933	8856	0.614894	1.15315	0.0323992	1.09182e-05
	11:99993287	A	C	16972	0.6106	0.6471	1.11751	0.0239	3.214e-06	++	intronic	CNTN5	39.8	1.66	1	0.1976	8116	0.647117	1.08078	0.0352372	0.0274867	8856	0.610603	1.14955	0.0324167	1.71241e-05
	11:100006408	T	C	16971	0.6251	0.6561	1.11706	0.0238	3.214e-06	++	intronic	CNTN5	43.3	1.765	1	0.1841	8115	0.656069	1.07933	0.0351053	0.0296551	8856	0.625056	1.14993	0.0322875	1.51387e-05
	4:135772252	A	G	16972	0.0028	0.0039	2.45641	0.193	3.232e-06	++	intergenic	LINC02485,LINC00613	6.1	1.065	1	0.302	8116	0.00394283	2.94389	0.260812	2.82712e-05	8856	0.00276649	1.97272	0.287105	0.0179607
	21:43980610	A	G	16972	0.7435	0.7656	0.886034	0.026	3.317e-06	--	intronic	AGPAT3	0	0.73	1	0.393	8116	0.765648	0.908148	0.03881	0.0130373	8856	0.743507	0.868478	0.0350454	5.7286e-05
	11:100006177	T	C	16970	0.6149	0.6501	1.11728	0.0238	3.322e-06	++	intronic	CNTN5	50.6	2.025	1	0.1547	8114	0.650111	1.07681	0.0352079	0.0355479	8856	0.61495	1.15269	0.0324067	1.16026e-05
	11:99992451	A	G	16972	0.6105	0.6466	1.11728	0.0239	3.347e-06	++	intronic	CNTN5	34.8	1.534	1	0.2156	8116	0.646562	1.08197	0.0352229	0.0253033	8856	0.61049	1.14805	0.0324186	2.05498e-05
	11:99992053	A	G	16972	0.3534	0.3896	0.895028	0.0239	3.362e-06	--	intronic	CNTN5	34.8	1.533	1	0.2156	8116	0.353438	0.924242	0.0352229	0.0253033	8856	0.389623	0.871046	0.0324258	2.06497e-05
	11:99988429	A	C	16972	0.6166	0.6508	1.11695	0.0238	3.389e-06	++	intronic	CNTN5	22.5	1.29	1	0.256	8116	0.650752	1.08461	0.0351917	0.020995	8856	0.616644	1.14514	0.0323535	2.80398e-05
	11:100007105	A	T	16963	0.615	0.6503	1.11717	0.0239	3.39e-06	++	intronic	CNTN5	52.2	2.092	1	0.1481	8107	0.650302	1.07605	0.0352397	0.0375245	8856	0.615007	1.1532	0.0324058	1.08944e-05
	11:99994440	A	G	16972	0.6109	0.647	1.11717	0.0239	3.399e-06	++	intronic	CNTN5	35.3	1.546	1	0.2138	8116	0.646994	1.08181	0.0352194	0.0255652	8856	0.610885	1.14816	0.0324411	2.05505e-05
	11:99990819	A	T	16972	0.3533	0.3895	0.895118	0.0239	3.43e-06	--	intronic	CNTN5	38.3	1.62	1	0.2031	8116	0.353314	0.925166	0.0352197	0.0272042	8856	0.389453	0.870476	0.0324242	1.88463e-05
	11:99994481	T	G	16972	0.353	0.3892	0.895118	0.0239	3.434e-06	--	intronic	CNTN5	40.2	1.673	1	0.1958	8116	0.353006	0.925634	0.0352301	0.0282667	8856	0.389228	0.870036	0.0324391	1.77268e-05
	11:100007089	A	G	16964	0.615	0.6502	1.11695	0.0238	3.526e-06	++	intronic	CNTN5	52.8	2.12	1	0.1454	8108	0.650222	1.07557	0.0352191	0.0385756	8856	0.615007	1.1532	0.0324058	1.08944e-05
	11:100007091	C	G	16963	0.3496	0.385	0.895297	0.0239	3.531e-06	--	intronic	CNTN5	52.8	2.119	1	0.1455	8107	0.349636	0.929732	0.0352385	0.0386724	8856	0.384993	0.867153	0.0324058	1.08944e-05
	4:70828235	A	G	16972	0.9957	0.9966	0.435309	0.1794	3.562e-06	--	intronic	GRSF1	44.5	1.803	1	0.1793	8116	0.995688	0.344553	0.250031	1.60219e-05	8856	0.996556	0.557963	0.257602	0.0235139
	11:99987832	A	G	16970	0.6166	0.6507	1.11661	0.0238	3.615e-06	++	intronic	CNTN5	17	1.206	1	0.2722	8114	0.650727	1.08532	0.035195	0.0199973	8856	0.616644	1.1438	0.0323468	3.27162e-05
	10:130087557	T	C	16972	0.6348	0.6469	0.897717	0.0233	3.637e-06	--	ncRNA_intronic	LINC00959	0	0.002	1	0.9638	8116	0.646932	0.898783	0.034692	0.00209501	8856	0.634767	0.896875	0.031436	0.00053571
	11:99994434	T	C	16972	0.353	0.3892	0.895386	0.0239	3.652e-06	--	intronic	CNTN5	39.1	1.643	1	0.2	8116	0.353006	0.925634	0.0352301	0.0282667	8856	0.389171	0.870527	0.0324384	1.91628e-05
	9:3412341	T	C	16972	0.0169	0.0281	0.702788	0.0762	3.667e-06	--	intronic	RFX3	0	0	1	0.9957	8116	0.0169418	0.703213	0.131339	0.0072695	8856	0.0280601	0.702596	0.0935223	0.000160516
	11:99990742	T	G	16972	0.6106	0.6466	1.11672	0.0239	3.681e-06	++	intronic	CNTN5	32.9	1.491	1	0.2221	8116	0.646562	1.08197	0.0352229	0.0253033	8856	0.610603	1.14711	0.0324271	2.31243e-05
	11:99989418	T	C	16972	0.6175	0.6508	1.11661	0.0238	3.691e-06	++	intronic	CNTN5	19.5	1.242	1	0.2651	8116	0.650813	1.08477	0.0352044	0.0208075	8856	0.617547	1.14414	0.0323563	3.16059e-05
	11:100007059	T	C	16968	0.3498	0.3849	0.895476	0.0239	3.691e-06	--	intronic	CNTN5	52.2	2.093	1	0.1479	8112	0.34979	0.929708	0.0352259	0.0385357	8856	0.384937	0.867495	0.0324133	1.15775e-05
	11:100007677	A	G	16968	0.6151	0.6501	1.11672	0.0238	3.708e-06	++	intronic	CNTN5	52.3	2.097	1	0.1476	8112	0.650148	1.07554	0.0352185	0.0386472	8856	0.615063	1.15274	0.0324133	1.15775e-05
	11:99993902	T	C	16972	0.3529	0.3892	0.895476	0.0239	3.722e-06	--	intronic	CNTN5	37.2	1.592	1	0.207	8116	0.352883	0.925262	0.0352372	0.0274867	8856	0.389228	0.871	0.0324314	2.05687e-05
	11:99997709	C	G	16972	0.3526	0.3889	0.895476	0.0239	3.727e-06	--	intronic	CNTN5	33.3	1.498	1	0.221	8116	0.352575	0.924323	0.0352207	0.0254574	8856	0.388889	0.8717	0.0324485	2.31989e-05
	11:100003027	T	C	16970	0.353	0.389	0.895565	0.0239	3.774e-06	--	intronic	CNTN5	38.1	1.615	1	0.2038	8114	0.353032	0.925519	0.0352132	0.0279395	8856	0.389002	0.870889	0.0324401	2.03136e-05
	11:100007044	T	C	16967	0.6149	0.6501	1.1165	0.0239	3.805e-06	++	intronic	CNTN5	52.6	2.111	1	0.1463	8111	0.650105	1.07528	0.035219	0.0393049	8856	0.61495	1.15272	0.0324151	1.1625e-05
	11:100004740	A	G	16972	0.6149	0.6501	1.1165	0.0238	3.811e-06	++	intronic	CNTN5	52.2	2.093	1	0.1479	8116	0.650136	1.0754	0.0352224	0.0390325	8856	0.61495	1.1525	0.0323986	1.18224e-05
	10:130101752	T	C	16970	0.6476	0.6483	0.896641	0.0236	3.814e-06	--	ncRNA_intronic	LINC00959	0	0.015	1	0.9041	8114	0.648324	0.893869	0.0346918	0.00121828	8856	0.647584	0.898985	0.0322382	0.00095593
	11:99994534	A	C	16972	0.624	0.6612	1.11784	0.0241	3.815e-06	++	intronic	CNTN5	72.8	3.673	1	0.05529	8116	0.661163	1.06308	0.0355867	0.0856479	8856	0.623984	1.16632	0.0327458	2.62226e-06
	11:99993043	T	C	16972	0.3529	0.3892	0.895565	0.0239	3.821e-06	--	intronic	CNTN5	40.1	1.67	1	0.1962	8116	0.352945	0.926117	0.0352294	0.0293468	8856	0.389171	0.870542	0.03243	1.91119e-05
	11:99987988	T	C	16970	0.6166	0.6507	1.11628	0.0238	3.821e-06	++	intronic	CNTN5	22.5	1.291	1	0.2559	8114	0.650727	1.08393	0.0351953	0.0220157	8856	0.616588	1.14443	0.0323418	3.02919e-05
	11:100007289	T	C	16967	0.6151	0.6502	1.1165	0.0238	3.829e-06	++	intronic	CNTN5	52.8	2.12	1	0.1454	8111	0.650228	1.07516	0.0352068	0.0395514	8856	0.615063	1.15274	0.0324133	1.15775e-05
	11:99994516	A	G	16972	0.353	0.3892	0.895655	0.0239	3.865e-06	--	intronic	CNTN5	38.1	1.615	1	0.2037	8116	0.353006	0.925634	0.0352301	0.0282667	8856	0.389228	0.870974	0.0324394	2.05812e-05
	11:99989619	T	C	16972	0.6176	0.6511	1.11628	0.0238	3.873e-06	++	intronic	CNTN5	17.8	1.216	1	0.2701	8116	0.65106	1.08484	0.035198	0.0206835	8856	0.617604	1.14358	0.032359	3.38191e-05
	11:99993425	T	C	16972	0.3529	0.3893	0.895745	0.0239	3.945e-06	--	intronic	CNTN5	36.1	1.566	1	0.2108	8116	0.352883	0.925262	0.0352372	0.0274867	8856	0.389284	0.87144	0.0324366	2.21168e-05
	11:99995189	A	T	16972	0.6109	0.6472	1.11639	0.0239	3.967e-06	++	intronic	CNTN5	36.9	1.584	1	0.2082	8116	0.64724	1.08056	0.0352236	0.0278265	8856	0.610942	1.14769	0.0324439	2.1784e-05
	9:3391364	T	G	16972	0.0304	0.0496	0.763456	0.0585	3.975e-06	--	intronic	RFX3	0	0.001	1	0.9765	8116	0.0303721	0.761671	0.0995868	0.00622212	8856	0.0495709	0.764433	0.0722977	0.000202818
	11:100002814	T	C	16969	0.353	0.389	0.895834	0.0239	3.977e-06	--	intronic	CNTN5	39.1	1.642	1	0.2001	8113	0.352952	0.926016	0.0352145	0.0290507	8856	0.389002	0.870917	0.0324384	2.03836e-05
	11:99994989	A	G	16971	0.6109	0.6473	1.11628	0.0239	3.984e-06	++	intronic	CNTN5	36.6	1.578	1	0.2091	8115	0.647258	1.08058	0.0352241	0.0277825	8856	0.610942	1.14757	0.0324356	2.19853e-05
	3:157392857	T	G	16972	0.0106	0.0202	0.65856	0.0907	4.068e-06	--	intronic	VEPH1	0	0.069	1	0.7924	8116	0.0105964	0.636289	0.158907	0.00433441	8856	0.0202123	0.669539	0.110387	0.000278871
	3:157402601	T	C	16972	0.0106	0.0202	0.65856	0.0907	4.068e-06	--	intronic	VEPH1	0	0.069	1	0.7924	8116	0.0105964	0.636289	0.158907	0.00433441	8856	0.0202123	0.669539	0.110387	0.000278871
	11:935295	A	G	16972	0.9974	0.9982	2.8962	0.2309	4.114e-06	++	intronic	AP2A2	0	0.123	1	0.7263	8116	0.998213	3.20692	0.371691	0.0013012	8856	0.997403	2.71636	0.29462	0.000694354
	11:113983577	T	C	16972	0.9972	0.9987	0.339426	0.2347	4.158e-06	--	intronic	HTR3A	0	0.23	1	0.6317	8116	0.998706	0.282575	0.44865	0.00406299	8856	0.997177	0.363688	0.275434	0.000240445
	11:99994158	T	C	16972	0.611	0.6471	1.11594	0.0238	4.188e-06	++	intronic	CNTN5	39.4	1.65	1	0.199	8116	0.647117	1.07945	0.0352223	0.029958	8856	0.610998	1.1479	0.0324073	2.0792e-05
	11:99994974	A	G	16971	0.6109	0.6472	1.11605	0.0239	4.206e-06	++	intronic	CNTN5	37.8	1.608	1	0.2047	8115	0.647197	1.07995	0.0352252	0.0289869	8856	0.610942	1.14757	0.0324356	2.19853e-05
	11:99994985	T	G	16971	0.3528	0.3891	0.896013	0.0239	4.206e-06	--	intronic	CNTN5	37.8	1.608	1	0.2047	8115	0.352803	0.925966	0.0352252	0.0289869	8856	0.389058	0.871406	0.0324356	2.19853e-05
	11:99994159	A	T	16972	0.3529	0.3891	0.896103	0.0238	4.21e-06	--	intronic	CNTN5	39.3	1.648	1	0.1992	8116	0.352883	0.926397	0.0352223	0.029958	8856	0.389115	0.871187	0.0324101	2.09213e-05
	9:3360451	T	G	16971	0.0153	0.0252	0.691356	0.0803	4.235e-06	--	intronic	RFX3	0	0.571	1	0.45	8115	0.0152803	0.63512	0.138011	0.000975336	8856	0.0251807	0.721958	0.098645	0.000957779
	11:100005919	A	G	16972	0.3441	0.3748	0.896461	0.0238	4.238e-06	--	intronic	CNTN5	44.7	1.808	1	0.1787	8116	0.344073	0.928175	0.035098	0.0336963	8856	0.374831	0.870529	0.032278	1.7422e-05
	7:25261276	T	G	16972	0.0699	0.0714	1.22079	0.0434	4.264e-06	++	intergenic	NPVF,MIR148A	0	0.112	1	0.7376	8116	0.0699236	1.20135	0.0646945	0.00456012	8856	0.0714205	1.23698	0.0585064	0.000277928
	5:8856847	T	G	16972	0.9863	0.9874	1.56158	0.0969	4.27e-06	++	ncRNA_intronic	LINC02199	0	0.007	1	0.9312	8116	0.986262	1.548	0.140047	0.00176453	8856	0.98741	1.57417	0.134313	0.000729728
	11:99994257	A	G	16972	0.611	0.6472	1.11594	0.0239	4.292e-06	++	intronic	CNTN5	40.4	1.678	1	0.1953	8116	0.647178	1.07907	0.0352216	0.0307312	8856	0.610998	1.14809	0.032425	2.05276e-05
	9:30107787	A	C	16972	0.981	0.9852	0.672469	0.0863	4.3e-06	--	intergenic	LINGO2,LINC01242	0	0.336	1	0.5619	8116	0.985214	0.715331	0.13712	0.0144735	8856	0.980973	0.645729	0.111117	8.27965e-05
	10:130087546	A	G	16972	0.6414	0.6501	0.898256	0.0233	4.302e-06	--	ncRNA_intronic	LINC00959	0	0.001	1	0.9784	8116	0.650136	0.898868	0.0347462	0.00214847	8856	0.64143	0.897726	0.0315281	0.000621595
	11:99993166	T	G	16972	0.353	0.3892	0.896103	0.0239	4.304e-06	--	intronic	CNTN5	40.5	1.681	1	0.1948	8116	0.353006	0.926764	0.0352208	0.0308127	8856	0.389228	0.87098	0.0324307	2.04945e-05
	11:99997675	T	G	16972	0.6111	0.6477	1.11583	0.0239	4.369e-06	++	intronic	CNTN5	39	1.64	1	0.2004	8116	0.647671	1.07944	0.0352277	0.0300036	8856	0.611055	1.14771	0.0324491	2.17866e-05
	7:32420858	T	C	16972	0.9911	0.9924	0.568076	0.1231	4.37e-06	--	intronic	PDE1C	0	0.309	1	0.5784	8116	0.991067	0.530163	0.174967	0.000270679	8856	0.992435	0.607916	0.173277	0.00407388
	9:3408575	A	C	16972	0.0169	0.0281	0.7049	0.0762	4.395e-06	--	intronic	RFX3	0	0.001	1	0.9821	8116	0.0169418	0.703213	0.131339	0.0072695	8856	0.0281165	0.705757	0.0934773	0.000192992
	11:100005763	A	G	16972	0.344	0.3749	0.896641	0.0238	4.397e-06	--	intronic	CNTN5	43.4	1.766	1	0.1838	8116	0.34395	0.927968	0.0350985	0.0331697	8856	0.374887	0.870983	0.0322789	1.87425e-05
	9:3412980	A	G	16971	0.9719	0.9831	1.4185	0.0762	4.42e-06	++	intronic	RFX3	0	0	1	0.9835	8115	0.983056	1.42166	0.131339	0.00731451	8856	0.971884	1.41692	0.0934773	0.000192992
	11:99994172	A	G	16972	0.6111	0.6471	1.11572	0.0238	4.433e-06	++	intronic	CNTN5	38.3	1.622	1	0.2028	8116	0.647117	1.07945	0.0352223	0.029958	8856	0.611055	1.14729	0.0324064	2.23434e-05
	11:99995136	T	C	16972	0.3528	0.389	0.896282	0.0239	4.476e-06	--	intronic	CNTN5	37.3	1.596	1	0.2065	8116	0.352822	0.926115	0.0352245	0.02932	8856	0.389002	0.871753	0.0324431	2.33228e-05
	11:99994167	CA	C	16972	0.611	0.6494	1.11594	0.0239	4.487e-06	++	NA	NA	39.7	1.659	1	0.1978	8116	0.649396	1.079	0.0354583	0.0320094	8856	0.610998	1.14786	0.0324073	2.08984e-05
	11:99995891	T	C	16972	0.6086	0.6459	1.11594	0.0239	4.496e-06	++	intronic	CNTN5	32.8	1.489	1	0.2224	8116	0.645885	1.08109	0.0353068	0.0272182	8856	0.608627	1.14626	0.0324899	2.65143e-05
	11:99997598	T	C	16972	0.3526	0.3889	0.896282	0.0239	4.505e-06	--	intronic	CNTN5	35.2	1.543	1	0.2142	8116	0.352575	0.925618	0.0352312	0.028236	8856	0.388945	0.87215	0.0324536	2.49717e-05
	11:100009030	A	G	16967	0.3739	0.4119	0.898077	0.0234	4.508e-06	--	intronic	CNTN5	0	0.957	1	0.328	8111	0.373875	0.920776	0.0346309	0.017149	8856	0.411868	0.879372	0.031828	5.37245e-05
	11:99995574	A	G	16972	0.611	0.6472	1.11561	0.0239	4.511e-06	++	intronic	CNTN5	37.1	1.591	1	0.2072	8116	0.647178	1.07978	0.0352245	0.02932	8856	0.610998	1.147	0.0324382	2.35669e-05
	11:99996118	T	G	16972	0.6111	0.6474	1.11561	0.0239	4.542e-06	++	intronic	CNTN5	37.9	1.61	1	0.2046	8116	0.647363	1.07956	0.0352215	0.0297384	8856	0.611111	1.14718	0.0324485	2.31989e-05
	11:99995431	T	C	16972	0.3528	0.3891	0.896372	0.0239	4.548e-06	--	intronic	CNTN5	37	1.586	1	0.2079	8116	0.352822	0.926115	0.0352245	0.02932	8856	0.389115	0.871913	0.0324363	2.38197e-05
	11:99996266	T	C	16972	0.3526	0.389	0.896372	0.0239	4.553e-06	--	intronic	CNTN5	37.8	1.609	1	0.2047	8116	0.352637	0.926304	0.0352215	0.0297384	8856	0.389002	0.87171	0.0324505	2.32647e-05
	11:100009185	A	G	16971	0.3742	0.412	0.898256	0.0234	4.634e-06	--	intronic	CNTN5	0	0.978	1	0.3228	8115	0.374245	0.921137	0.0346174	0.017639	8856	0.411981	0.879282	0.0318365	5.32309e-05
	6:90984752	A	G	16972	0.0014	0.0032	2.75909	0.2217	4.689e-06	++	intergenic	MAP3K7,MIR4643	21.4	1.272	1	0.2595	8116	0.00141695	4.0787	0.411481	0.000344487	8856	0.0031617	2.35145	0.263116	0.00115551
	9:3352307	T	C	16972	0.0168	0.0282	0.705111	0.0763	4.702e-06	--	intronic	RFX3	0	0.173	1	0.6773	8116	0.0168186	0.674274	0.131733	0.00272421	8856	0.028173	0.72119	0.0936646	0.000483753
	11:99989782	A	T	16972	0.3492	0.3826	0.89673	0.0238	4.71e-06	--	intronic	CNTN5	16.6	1.199	1	0.2735	8116	0.349248	0.922506	0.0352016	0.0219343	8856	0.382622	0.875452	0.032356	3.93981e-05
	11:100003592	A	C	16972	0.6144	0.6495	1.11527	0.0238	4.712e-06	++	intronic	CNTN5	43.6	1.773	1	0.1831	8116	0.649519	1.07751	0.0352091	0.033977	8856	0.614442	1.14839	0.0324085	1.95984e-05
	11:99996505	T	C	16972	0.3526	0.3889	0.896551	0.0239	4.778e-06	--	intronic	CNTN5	39	1.639	1	0.2005	8116	0.352575	0.926814	0.0352207	0.0309304	8856	0.388889	0.8717	0.0324485	2.31989e-05
	11:99994261	T	G	16972	0.3528	0.3889	0.896641	0.0239	4.803e-06	--	intronic	CNTN5	38.2	1.619	1	0.2032	8116	0.352822	0.926728	0.0352216	0.0307312	8856	0.388889	0.871963	0.032414	2.37004e-05
	11:99994281	A	G	16972	0.3528	0.3889	0.896641	0.0239	4.803e-06	--	intronic	CNTN5	38.2	1.619	1	0.2032	8116	0.352822	0.926728	0.0352216	0.0307312	8856	0.388889	0.871963	0.032414	2.37004e-05
	14:72474284	A	G	16972	0.8171	0.82	0.876955	0.0287	4.905e-06	--	intronic	RGS6	0	0.038	1	0.8462	8116	0.81709	0.88228	0.042312	0.00307088	8856	0.820009	0.872471	0.0391397	0.000491015
	9:3413297	T	C	16969	0.017	0.0282	0.707017	0.0759	4.907e-06	--	intronic	RFX3	0	0.008	1	0.9302	8113	0.0170097	0.700488	0.130627	0.00635402	8856	0.028173	0.710397	0.0932191	0.000244427
	8:51049028	T	G	16972	0.8953	0.905	1.18554	0.0373	4.923e-06	++	intergenic	SNTG1,PXDNL	58.4	2.407	1	0.1208	8116	0.905002	1.26469	0.0558867	2.61528e-05	8856	0.895269	1.12581	0.0499969	0.0177798

## Sheet: Table S3. NHW Meta-Analysis
	Table S3. Top Genetic Risk Variants from an Ancestry- and Study-Stratified Fixed Effects Meta-Analysis in non-Hispanic white Participants for Weight Loss in COPD. Results are sorted from smallest p-value to largest. Variants with HetPVal < 0.05 are highlighted in red, indicating heterogeneity in estimated effect. Abbreviations: Alt - alternate allele; Alt Freq - alternate allele frequency; Chr - …
	METAL NHW Study-Stratified Meta-Analysis Results																COPDGene NHW					SPIROMICS NHW Results					ECLIPSE Results					Framingham Heart Study Results					All of Us NHW Results
	MarkerName	Ref	Alt	Total N	MinFreq	MaxFreq	OR	StdErr	P-value	Direction	Annotation	Closest Gene(s)	HetISq	HetChiSq	HetDf	HetPVal	N	Alt Freq	OR	StdErr	P-value	N	Alt Freq	OR	StdErr	P-value	N	Alt Freq	OR	StdErr	P-value	N	Alt Freq	OR	StdErr	P-value	N	Alt Freq	OR	StdErr	P-value
	2:222837465	T	C	7794	0.9944	0.9954	0.303978	0.227	1.552e-07	-???-	intergenic	MOGAT1,ACSL3	20.3	1.254	1	0.2628	2311	0.994375	0.440875	0.402204	0.0409939	NA	NA	NA	NA	NA	NA	NA	NA	NA	NA	NA	NA	NA	NA	NA	5483	0.99544	0.255493	0.274948	6.9431e-07
	8:137709292	A	G	10677	0.9844	0.9894	1.95053	0.1293	2.392e-07	+++?+	intergenic	LOC101927915,FAM135B	0	1.521	3	0.6773	2311	0.988966	1.77022	0.284127	0.0439891	995	0.984422	2.8856	0.413874	0.00988534	1888	0.989407	1.53292	0.346312	0.217391	NA	NA	NA	NA	NA	5483	0.987872	2.00538	0.173466	6.0376e-05
	10:130105258	A	G	11223	0.2131	0.2274	0.843243	0.0332	2.737e-07	-----	ncRNA_intronic	LINC00959	0	1.053	4	0.9017	2311	0.227391	0.885724	0.0706829	0.0860128	995	0.213065	0.783172	0.125279	0.0510716	1888	0.224841	0.810253	0.0852306	0.0135322	546	0.218864	0.849306	0.15566	0.294033	5483	0.220409	0.843394	0.0463031	0.000234719
	22:46708409	T	C	11223	0.9427	0.9515	1.37713	0.0628	3.462e-07	+++++	intronic	CERK	0	1.728	4	0.7856	2311	0.951536	1.55486	0.141884	0.00182347	995	0.942714	1.15869	0.217949	0.499165	1888	0.948888	1.35949	0.161684	0.0575095	546	0.948718	1.60052	0.293904	0.109537	5483	0.948933	1.33987	0.0866596	0.000735114
	22:46704057	C	G	11223	0.0478	0.0568	0.724771	0.0634	3.838e-07	-----	intronic	CERK	0	1.49	4	0.8284	2311	0.0478148	0.651422	0.143431	0.00275624	995	0.0567839	0.855423	0.217776	0.473336	1888	0.0495233	0.710017	0.165053	0.0378529	546	0.0503663	0.631363	0.295469	0.119608	5483	0.0498815	0.747401	0.0874172	0.000866528
	16:78329299	T	C	7794	0.9937	0.9942	2.76516	0.2015	4.479e-07	+???+	intronic	WWOX	0	0.087	1	0.7683	2311	0.994158	2.50216	0.394505	0.0191741	NA	NA	NA	NA	NA	NA	NA	NA	NA	NA	NA	NA	NA	NA	NA	5483	0.993708	2.86443	0.234392	7.1296e-06
	7:64887909	T	C	9682	0.0052	0.0067	2.53426	0.1847	4.762e-07	+?+?+	intergenic	NONE,ZNF273	0	1.25	2	0.5352	2311	0.00519256	2.01472	0.421241	0.096334	NA	NA	NA	NA	NA	1888	0.00582627	3.97577	0.468565	0.00289065	NA	NA	NA	NA	NA	5483	0.00674813	2.43572	0.228596	9.84423e-05
	10:130094095	T	C	11223	0.7797	0.7965	1.18211	0.0336	6.337e-07	+++++	ncRNA_intronic	LINC00959	0	1.409	4	0.8426	2311	0.779749	1.11485	0.0715413	0.128581	995	0.796482	1.2991	0.126446	0.0384347	1888	0.784428	1.2254	0.0866365	0.0189341	546	0.790293	1.20024	0.158986	0.250949	5483	0.787434	1.1826	0.0468766	0.000346371
	22:46709580	C	G	11223	0.9432	0.9513	1.36465	0.0629	7.578e-07	+++++	intronic	CERK	0	1.608	4	0.8074	2311	0.95132	1.53334	0.141603	0.00249024	995	0.943216	1.15853	0.217985	0.499647	1888	0.948888	1.35563	0.162831	0.0616784	546	0.949634	1.58387	0.295469	0.119608	5483	0.949115	1.32595	0.0867032	0.0011381
	8:54884084	A	C	10677	0.987	0.9881	1.89175	0.1291	7.902e-07	+++?+	intergenic	RP1,XKR4	0	0.272	3	0.9652	2311	0.9881	1.82887	0.277281	0.0290698	995	0.987437	1.76173	0.454869	0.213142	1888	0.987023	2.19397	0.317359	0.0128433	NA	NA	NA	NA	NA	5483	0.987963	1.85191	0.176177	0.000469275
	22:46710050	T	C	11223	0.9427	0.9515	1.36383	0.063	8.299e-07	+++++	intronic	CERK	0	1.718	4	0.7874	2311	0.951536	1.5506	0.141889	0.00194869	995	0.942714	1.16885	0.217296	0.472748	1888	0.949417	1.33626	0.163566	0.0763574	546	0.949634	1.58387	0.295469	0.119608	5483	0.949571	1.32275	0.0868628	0.0012811
	20:53678327	T	G	9682	0.0065	0.0071	2.41693	0.1792	8.422e-07	+?+?+	intergenic	LOC105372672,SUMO1P1	80.3	10.14	2	0.006283	2311	0.00713977	1.72909	0.345392	0.112866	NA	NA	NA	NA	NA	1888	0.00662076	8.58373	0.437904	1.60232e-06	NA	NA	NA	NA	NA	5483	0.00647456	1.94621	0.238693	0.00527547
	22:46708312	A	C	10228	0.9487	0.9515	1.38182	0.0658	8.952e-07	+?+++	intronic	CERK	0	1.321	3	0.7242	2311	0.951536	1.55486	0.141884	0.00182347	NA	NA	NA	NA	NA	1888	0.949682	1.36086	0.162838	0.0584716	546	0.948718	1.60052	0.293904	0.109537	5483	0.949571	1.31049	0.0870745	0.00190043
	12:41643070	C	G	10677	0.0082	0.0119	0.509666	0.1375	9.577e-07	---?-	intergenic	PDZRN4,LINC02400	0	1.749	3	0.6262	2311	0.0118996	0.530678	0.272718	0.0196578	995	0.0100503	0.547955	0.500727	0.229605	1888	0.00820975	0.796899	0.399356	0.569708	NA	NA	NA	NA	NA	5483	0.0107605	0.449934	0.185204	1.61563e-05
	16:6178925	C	G	11223	0.4902	0.5082	1.14442	0.0277	1.072e-06	+++++	intronic	RBFOX1	35.6	6.212	4	0.1839	2311	0.492644	1.04387	0.0595875	0.471227	995	0.492462	1.26838	0.102139	0.0199022	1888	0.490201	1.10067	0.0704441	0.173296	546	0.508242	1.39011	0.128589	0.0103431	5483	0.495532	1.16552	0.0387122	7.60497e-05
	22:46700607	T	G	11223	0.9422	0.9492	1.35473	0.0625	1.175e-06	+++++	intronic	CERK	0	1.859	4	0.7616	2311	0.949156	1.52025	0.139539	0.00263766	995	0.942211	1.07895	0.216769	0.725916	1888	0.948358	1.37292	0.160999	0.0490007	546	0.947802	1.42602	0.290693	0.222146	5483	0.949207	1.33251	0.0866445	0.000922471
	22:46699040	T	C	11223	0.9422	0.9492	1.35107	0.0623	1.364e-06	+++++	intronic	CERK	0	2.065	4	0.7238	2311	0.949156	1.55407	0.139543	0.00154662	995	0.942211	1.08759	0.214434	0.695378	1888	0.948358	1.33803	0.160995	0.0704913	546	0.946886	1.34484	0.288318	0.304141	5483	0.948842	1.33061	0.0863877	0.00094492
	12:41622708	A	C	10677	0.9879	0.9918	1.93944	0.1372	1.39e-06	+++?+	intergenic	PDZRN4,LINC02400	0	1.818	3	0.6111	2311	0.987884	1.80273	0.270387	0.0288249	995	0.98995	1.82497	0.500727	0.229605	1888	0.99179	1.25486	0.399356	0.569708	NA	NA	NA	NA	NA	5483	0.98924	2.22255	0.185204	1.61563e-05
	12:41624372	C	G	10677	0.9879	0.9918	1.93944	0.1372	1.39e-06	+++?+	intergenic	PDZRN4,LINC02400	0	1.818	3	0.6111	2311	0.987884	1.80273	0.270387	0.0288249	995	0.98995	1.82497	0.500727	0.229605	1888	0.99179	1.25486	0.399356	0.569708	NA	NA	NA	NA	NA	5483	0.98924	2.22255	0.185204	1.61563e-05
	12:41608700	A	G	10677	0.0082	0.0119	0.514685	0.1382	1.527e-06	---?-	intergenic	PDZRN4,LINC02400	0	1.969	3	0.5788	2311	0.0118996	0.565902	0.272695	0.0363801	995	0.0100503	0.547955	0.500727	0.229605	1888	0.00820975	0.796899	0.399356	0.569708	NA	NA	NA	NA	NA	5483	0.0105782	0.443573	0.186697	1.33624e-05
	7:43220136	T	G	11223	0.5549	0.5683	1.14134	0.0276	1.593e-06	+++++	intronic	HECW1	0	0.556	4	0.9678	2311	0.556036	1.14104	0.0605726	0.029384	995	0.555779	1.18876	0.0996914	0.0828314	1888	0.567532	1.12682	0.0713129	0.0940809	546	0.554945	1.06035	0.125782	0.641326	5483	0.568302	1.14668	0.038234	0.000343823
	9:21309302	A	G	9682	0.9924	0.9936	2.32402	0.1761	1.685e-06	+?+?+	intergenic	IFNA5,KLHL9	0	0.661	2	0.7186	2311	0.992428	1.94247	0.335426	0.0477651	NA	NA	NA	NA	NA	1888	0.993644	3.04784	0.444389	0.0112221	NA	NA	NA	NA	NA	5483	0.993343	2.35228	0.23387	0.000254655
	1:4172921	A	T	11223	0.0709	0.093	1.26238	0.0487	1.707e-06	+-+++	intergenic	LINC01346,LINC01777	0	3.701	4	0.4479	2311	0.0930333	1.21939	0.102852	0.053793	995	0.0708543	0.904567	0.204965	0.624596	1888	0.0887182	1.31172	0.127723	0.0335638	546	0.0750916	1.10244	0.24525	0.69087	5483	0.0898231	1.3262	0.0665976	2.24348e-05
	8:137675521	A	C	10677	0.9834	0.9886	1.81267	0.1247	1.853e-06	+++?+	intergenic	LOC101927915,FAM135B	0	2.7	3	0.4402	2311	0.987884	2.00386	0.271724	0.010072	995	0.983417	2.68814	0.396743	0.0120934	1888	0.988612	1.19172	0.333963	0.599441	NA	NA	NA	NA	NA	5483	0.98696	1.8074	0.168015	0.000426967
	1:4171947	A	G	11223	0.907	0.9291	0.793422	0.0487	1.979e-06	-+---	intergenic	LINC01346,LINC01777	0	3.655	4	0.4548	2311	0.906967	0.820083	0.102852	0.053793	995	0.929146	1.1055	0.204965	0.624596	1888	0.910752	0.770972	0.12707	0.0405955	546	0.924908	0.907075	0.24525	0.69087	5483	0.910177	0.754067	0.0666004	2.25201e-05
	7:43233525	T	G	11223	0.5422	0.5554	1.13951	0.0275	2.025e-06	+++++	intronic	HECW1	0	0.079	4	0.9992	2311	0.54219	1.15129	0.0602229	0.0192993	995	0.542211	1.1282	0.0993264	0.224579	1888	0.550318	1.12776	0.0714318	0.0923408	546	0.54304	1.12132	0.126375	0.364899	5483	0.555353	1.14161	0.0381536	0.00051824
	1:4172302	A	C	11223	0.908	0.9302	0.792391	0.0491	2.107e-06	-+---	intergenic	LINC01346,LINC01777	0	3.694	4	0.449	2311	0.908048	0.833193	0.103559	0.0780389	995	0.930151	1.08719	0.205918	0.684756	1888	0.912341	0.742633	0.128312	0.0203287	546	0.92674	0.915634	0.247717	0.721988	5483	0.912001	0.755504	0.0671859	3.00556e-05
	8:137668716	A	G	10677	0.0111	0.0156	0.552059	0.1256	2.233e-06	---?-	intergenic	LOC101927915,FAM135B	0	2.671	3	0.4452	2311	0.012116	0.499036	0.271724	0.010072	995	0.0155779	0.390446	0.411031	0.0213438	1888	0.0111229	0.870384	0.338074	0.681351	NA	NA	NA	NA	NA	5483	0.0129491	0.543261	0.168539	0.000294243
	16:78314916	C	G	7794	0.9935	0.9937	2.54823	0.1978	2.262e-06	+???+	intronic	WWOX	0	0.504	1	0.4778	2311	0.993726	2.02328	0.380385	0.0639326	NA	NA	NA	NA	NA	NA	NA	NA	NA	NA	NA	NA	NA	NA	NA	5483	0.993525	2.77553	0.231588	1.0432e-05
	12:41609770	A	C	10677	0.0082	0.0119	0.521107	0.1379	2.276e-06	---?-	intergenic	PDZRN4,LINC02400	0	1.779	3	0.6195	2311	0.0118996	0.565902	0.272695	0.0363801	995	0.0100503	0.547955	0.500727	0.229605	1888	0.00820975	0.796899	0.399356	0.569708	NA	NA	NA	NA	NA	5483	0.0106693	0.454151	0.186044	2.2087e-05
	12:41615709	T	G	10677	0.9881	0.9918	1.91899	0.1379	2.276e-06	+++?+	intergenic	PDZRN4,LINC02400	0	1.779	3	0.6195	2311	0.9881	1.76709	0.272695	0.0363801	995	0.98995	1.82497	0.500727	0.229605	1888	0.99179	1.25486	0.399356	0.569708	NA	NA	NA	NA	NA	5483	0.989331	2.20191	0.186044	2.2087e-05
	13:113501079	T	C	9682	0.9891	0.9907	2.01657	0.1487	2.387e-06	+?+?+	intronic	TMCO3	0	0.619	2	0.734	2311	0.990697	2.46163	0.312753	0.00362607	NA	NA	NA	NA	NA	1888	0.989142	1.73597	0.344171	0.109025	NA	NA	NA	NA	NA	5483	0.990151	1.95877	0.194006	0.000529331
	7:43229090	T	C	11223	0.5431	0.5575	1.13849	0.0275	2.425e-06	+++++	intronic	HECW1	0	0.043	4	0.9998	2311	0.543055	1.14076	0.0603217	0.02901	995	0.545226	1.1306	0.0992487	0.216154	1888	0.555085	1.13253	0.0716354	0.0823194	546	0.544872	1.11694	0.125469	0.37808	5483	0.557541	1.14237	0.0381462	0.000484096
	7:43228822	C	G	11223	0.4362	0.4487	0.878271	0.0276	2.511e-06	-----	intronic	HECW1	0	0.157	4	0.9971	2311	0.448291	0.869832	0.0606297	0.0214309	995	0.448744	0.860145	0.0993592	0.129453	1888	0.436176	0.882564	0.0713017	0.0797664	546	0.446886	0.910249	0.126911	0.45871	5483	0.437534	0.880347	0.0382381	0.000859838
	3:173498890	T	G	7794	0.0071	0.0078	0.412838	0.188	2.521e-06	-???-	intronic	NLGN1	0	0.899	1	0.3432	2311	0.00778884	0.540779	0.341231	0.0716162	NA	NA	NA	NA	NA	NA	NA	NA	NA	NA	NA	NA	NA	NA	NA	5483	0.00711289	0.367027	0.225235	8.58355e-06
	9:103438042	A	T	11223	0.0211	0.0256	0.647329	0.0926	2.629e-06	-----	intergenic	LINC01492,LOC101928523	0	1.202	4	0.8778	2311	0.0214193	0.719429	0.205694	0.109397	995	0.0256281	0.47344	0.324448	0.0204854	1888	0.0211864	0.647343	0.244592	0.0754074	546	0.0210623	0.670098	0.404597	0.322439	5483	0.0228889	0.650117	0.128341	0.000793209
	7:43227217	A	G	11223	0.5413	0.5544	1.13792	0.0275	2.691e-06	+++++	intronic	HECW1	0	0.141	4	0.9976	2311	0.541324	1.15379	0.0604656	0.0179681	995	0.542211	1.13635	0.0993499	0.198227	1888	0.550318	1.1221	0.071331	0.106309	546	0.54304	1.10695	0.125411	0.417842	5483	0.55435	1.13929	0.0382097	0.000642665
	3:173498882	T	C	7794	0.9924	0.9931	2.44196	0.1903	2.718e-06	+???+	intronic	NLGN1	14.7	1.172	1	0.279	2311	0.992428	1.78593	0.345974	0.0936893	NA	NA	NA	NA	NA	NA	NA	NA	NA	NA	NA	NA	NA	NA	NA	5483	0.993069	2.79678	0.227882	6.38572e-06
	2:222854159	T	C	7794	0.9944	0.9957	0.335713	0.2331	2.842e-06	-???-	intergenic	MOGAT1,ACSL3	0	0.692	1	0.4056	2311	0.994375	0.440875	0.402204	0.0409939	NA	NA	NA	NA	NA	NA	NA	NA	NA	NA	NA	NA	NA	NA	NA	5483	0.995714	0.29245	0.286109	1.72993e-05
	2:222770827	T	C	7794	0.995	0.9953	0.340173	0.2307	2.951e-06	-???-	intergenic	MOGAT1,ACSL3	0	0.829	1	0.3627	2311	0.995024	0.47033	0.424142	0.0753279	NA	NA	NA	NA	NA	NA	NA	NA	NA	NA	NA	NA	NA	NA	NA	5483	0.995349	0.296882	0.274913	9.98576e-06
	16:78276858	A	G	7794	0.0056	0.0061	0.384504	0.2052	3.184e-06	-???-	intronic	WWOX	0	0.018	1	0.8928	2311	0.00562527	0.402809	0.401464	0.0225846	NA	NA	NA	NA	NA	NA	NA	NA	NA	NA	NA	NA	NA	NA	NA	5483	0.00610979	0.378246	0.238688	4.63826e-05
	3:173498880	T	C	7794	0.9922	0.993	2.4032	0.1886	3.335e-06	+???+	intronic	NLGN1	39	1.638	1	0.2006	2311	0.992211	1.6702	0.341174	0.13272	NA	NA	NA	NA	NA	NA	NA	NA	NA	NA	NA	NA	NA	NA	NA	5483	0.992978	2.82063	0.22633	4.6133e-06
	1:4170555	T	G	11223	0.0719	0.0939	1.25207	0.0486	3.678e-06	+-+++	intergenic	LINC01346,LINC01777	0	3.757	4	0.4399	2311	0.0938987	1.23186	0.102255	0.0413711	995	0.0718593	0.880999	0.203675	0.533898	1888	0.0889831	1.30508	0.127589	0.03683	546	0.0750916	1.10808	0.245526	0.675944	5483	0.090279	1.30584	0.0664898	5.98626e-05
	3:154978671	T	C	9682	0.0052	0.0061	2.44416	0.1933	3.79e-06	+?+?+	intergenic	GPR149,MME	48.1	3.856	2	0.1454	2311	0.00519256	1.16857	0.424625	0.713724	NA	NA	NA	NA	NA	1888	0.00529661	3.25756	0.491495	0.0149573	NA	NA	NA	NA	NA	5483	0.00610979	2.89762	0.242067	1.10765e-05
	7:65453736	T	C	9682	0.9943	0.9955	0.398041	0.1993	3.815e-06	-?-?-	intergenic	ZNF92,LOC441242	0	1.481	2	0.4768	2311	0.995457	0.613848	0.451417	0.279671	NA	NA	NA	NA	NA	1888	0.994439	0.280156	0.478662	0.00705859	NA	NA	NA	NA	NA	5483	0.994255	0.383478	0.250826	0.000132771
	7:158182063	T	C	9682	0.9945	0.995	0.393923	0.2017	3.878e-06	-?-?-	intronic	PTPRN2	0	0.462	2	0.7936	2311	0.995024	0.383766	0.425627	0.0233986	NA	NA	NA	NA	NA	1888	0.994703	0.295189	0.49408	0.0123435	NA	NA	NA	NA	NA	5483	0.994529	0.43045	0.2586	0.00111582
	16:29419226	C	G	10677	0.9827	0.987	1.69673	0.1145	3.915e-06	+++?+	intergenic	NPIPB11,SMG1P6	10.6	3.355	3	0.34	2311	0.982691	1.4131	0.23155	0.135345	995	0.982915	1.06087	0.405193	0.884063	1888	0.987023	2.38738	0.311109	0.00491262	NA	NA	NA	NA	NA	5483	0.984954	1.81384	0.155906	0.000133853
	15:27715911	C	G	7371	0.9936	0.9949	0.339935	0.2339	3.966e-06	??-?-	intergenic	GABRG3,OCA2	63.3	2.725	1	0.09879	NA	NA	NA	NA	NA	NA	NA	NA	NA	NA	1888	0.993644	0.707513	0.501903	0.490587	NA	NA	NA	NA	NA	5483	0.994893	0.277368	0.264367	1.22923e-06
	15:27715924	T	G	7371	0.9936	0.9949	0.339935	0.2339	3.966e-06	??-?-	intergenic	GABRG3,OCA2	63.3	2.725	1	0.09879	NA	NA	NA	NA	NA	NA	NA	NA	NA	NA	1888	0.993644	0.707513	0.501903	0.490587	NA	NA	NA	NA	NA	5483	0.994893	0.277368	0.264367	1.22923e-06
	2:222899344	A	G	7794	0.0048	0.0063	2.77125	0.221	3.99e-06	+???+	intronic	ACSL3	0	0.377	1	0.5391	2311	0.00627434	2.29024	0.381037	0.0288629	NA	NA	NA	NA	NA	NA	NA	NA	NA	NA	NA	NA	NA	NA	NA	5483	0.00483312	3.0525	0.27132	3.90451e-05
	8:137653701	T	C	11223	0.0182	0.0201	0.626755	0.1014	4.057e-06	-----	intergenic	LOC101927915,FAM135B	7.4	4.322	4	0.3642	2311	0.018174	0.508494	0.224028	0.0023845	995	0.019598	0.49266	0.365363	0.0526695	1888	0.0195975	0.913909	0.253531	0.72253	546	0.0201465	0.921578	0.449174	0.855726	5483	0.0183294	0.604208	0.142321	0.000399922
	7:43224667	A	AAGTT	11223	0.5577	0.5734	1.13553	0.0277	4.335e-06	+++++	intronic	HECW1	0	0.489	4	0.9746	2311	0.559931	1.14362	0.0609088	0.0275676	995	0.559296	1.19005	0.100257	0.0826491	1888	0.57071	1.11897	0.0713661	0.115224	546	0.557692	1.07108	0.12624	0.586467	5483	0.573409	1.13547	0.0383835	0.000932804
	1:4173320	T	C	11223	0.0714	0.0945	1.2497	0.0485	4.418e-06	+-+++	intergenic	LINC01346,LINC01777	0	3.017	4	0.5549	2311	0.0945478	1.21333	0.10227	0.0586561	995	0.0713568	0.925698	0.204194	0.705351	1888	0.0892479	1.29321	0.127319	0.0433628	546	0.0750916	1.10244	0.24525	0.69087	5483	0.0906438	1.30604	0.066466	5.89288e-05
	1:4170403	T	C	11223	0.0719	0.0932	1.24982	0.0486	4.428e-06	+-+++	intergenic	LINC01346,LINC01777	0	3.916	4	0.4174	2311	0.0932497	1.21038	0.102483	0.0624532	995	0.0718593	0.880999	0.203675	0.533898	1888	0.0889831	1.30508	0.127589	0.03683	546	0.0750916	1.10808	0.245526	0.675944	5483	0.0904614	1.31087	0.0664415	4.61843e-05
	1:77884783	A	G	7794	0.9955	0.9957	3.03193	0.2417	4.437e-06	+???+	ncRNA_intronic	NEXN-AS1	0	0.008	1	0.9309	2311	0.995457	3.13149	0.444322	0.00912753	NA	NA	NA	NA	NA	NA	NA	NA	NA	NA	NA	NA	NA	NA	NA	5483	0.995714	2.99095	0.287982	0.000142172
	9:126828338	T	C	11223	0.9739	0.9812	1.52272	0.0918	4.65e-06	+++++	intronic	ZBTB43	0	0.986	4	0.9119	2311	0.975335	1.41889	0.195791	0.0739399	995	0.973869	1.7756	0.316049	0.069277	1888	0.981197	1.75876	0.253873	0.0256411	546	0.977106	1.20993	0.426898	0.65531	5483	0.976929	1.5061	0.127455	0.0013133
	3:175183250	A	AT	4745	0.7894	0.7998	1.27341	0.0528	4.68e-06	+?++?	intronic	NAALADL2	0	1.754	2	0.4161	2311	0.79273	1.34964	0.0727278	3.65102e-05	NA	NA	NA	NA	NA	1888	0.799788	1.22598	0.0875926	0.0199809	546	0.789377	1.09265	0.159024	0.57742	NA	NA	NA	NA	NA
	1:4172738	C	G	11223	0.9052	0.9286	0.801076	0.0485	4.793e-06	-+---	intergenic	LINC01346,LINC01777	0	2.911	4	0.5728	2311	0.905236	0.819485	0.102194	0.0514082	995	0.928643	1.08027	0.204194	0.705351	1888	0.910487	0.778401	0.127175	0.0488573	546	0.924908	0.907075	0.24525	0.69087	5483	0.909265	0.767763	0.0663742	6.84584e-05
	10:130079277	A	G	11223	0.31	0.3414	1.15142	0.0308	4.892e-06	+++++	ncRNA_intronic	LINC00959	0	0.849	4	0.9318	2311	0.330376	1.11422	0.0635628	0.0888427	995	0.339196	1.23582	0.107791	0.0494976	1888	0.341367	1.16542	0.0752096	0.0417885	546	0.32326	1.2073	0.141222	0.182221	5483	0.310049	1.14553	0.0451585	0.00262391
	7:43226889	A	G	11223	0.5457	0.5599	1.13428	0.0276	4.924e-06	+++++	intronic	HECW1	0	0.118	4	0.9983	2311	0.547166	1.14345	0.0605705	0.0268801	995	0.545729	1.14858	0.100059	0.166217	1888	0.555614	1.1276	0.0714771	0.0929376	546	0.545788	1.09527	0.125224	0.467409	5483	0.559912	1.13425	0.0382982	0.00100445

## Sheet: Table S4. Top Rare Var. Genes
	Table S4. Top Genes from Rare Variant Aggegrate Association Analysis of Weight Loss in COPD. Combined p-values are sorted from smallest to largest. Odds ratios and standard errors are based on a burden model. Genes without official HUGO Gene Nomenclature Committee names are denoted by '--'. Abbreviations; B/AA - Black/African-American ancestry; Chr - chromosome; Comb. P-value - p-value from Fishe…
	Gene-Level Information					TOPMed Results			All of Us Results
	Ancestry	Ensembl ID	Gene Name	Chr	Comb. P-value	P-value	OR	SE	P-value	OR	SE
	NHW	ENSG00000222869	RNU6-565P	7	1.22907e-06	0.248228	1.09792	0.080902	2.83426e-07	1.06945	0.0133502
	COSMO	ENSG00000249835	VCAN-AS1	5	1.87691e-05	6.7006e-05	0.981344	0.00455657	0.0192362	0.993438	0.00474854
	B/AA	ENSG00000263547	LOC339298	18	2.62504e-05	1	1.0012	0.015738	1.84847e-06	0.943555	0.011726
	NHW	ENSG00000066084	DIP2B	12	9.51564e-05	0.387973	1.00197	0.0058283	1.91461e-05	0.98087	0.00700093
	NHW	ENSG00000124490	CRISP2	6	0.000108699	0.262728	1.01076	0.00807503	3.26651e-05	0.968231	0.00982733
	COSMO	ENSG00000225742	LINC02036	3	0.0001138	0.00015528	0.988369	0.00604116	0.0580904	1.01324	0.00624637
	NHW	ENSG00000212722	KRTAP4-9	17	0.000133077	0.00102981	1.02489	0.00733234	0.0103828	1.04325	0.0160373
	NHW	ENSG00000168924	LETM1	4	0.000142063	0.481063	0.993078	0.00763139	2.38637e-05	0.957332	0.0105541
	NHW	ENSG00000231845	HMGB3P14	3	0.000147301	0.258858	0.977941	0.0197557	4.61302e-05	1.1218	0.0282092
	NHW	ENSG00000054277	OPN3	1	0.000214165	7.01854e-05	0.970972	0.00711047	0.255828	1.00315	0.00730233
	COSMO	ENSG00000124490	CRISP2	6	0.000261805	0.169581	1.00943	0.0073035	0.000131859	0.9651	0.00929224
	COSMO	ENSG00000163013	FBXO41	2	0.000279219	0.000653623	1.01743	0.00630693	0.0367069	1.02324	0.0111338
	COSMO	ENSG00000068383	INPP5A	10	0.00028984	0.0232831	0.993449	0.00321705	0.00107343	1.01105	0.00313868
	COSMO	ENSG00000066084	DIP2B	12	0.000292697	0.418122	0.998702	0.0051032	6.04192e-05	0.987413	0.00606322
	COSMO	ENSG00000256149	--	12	0.000296082	0.0978613	1.00993	0.00531783	0.000261416	1.01866	0.00480278
	NHW	ENSG00000163013	FBXO41	2	0.000298473	5.12494e-05	1.02567	0.00792871	0.50359	1.01014	0.0134451
	NHW	ENSG00000231648	LINC01698	1	0.000298945	0.0132245	0.982933	0.0064558	0.00195497	1.00759	0.00711468
	COSMO	ENSG00000218020	THAP12P5	6	0.000317826	0.10752	1.03069	0.0168153	0.00025713	0.92614	0.0208571
	NHW	ENSG00000274475	RN7SL650P	14	0.000337324	0.000219163	1.03465	0.00960691	0.134649	0.97012	0.0202773
	COSMO	ENSG00000257433	RPAP3-DT	12	0.000354857	0.76616	1.00277	0.00516776	4.07169e-05	0.992275	0.00688544
	COSMO	ENSG00000130363	RSPH3	6	0.000374032	0.0127864	0.981965	0.00688342	0.00258469	0.978175	0.00767414
	COSMO	ENSG00000207391	--	5	0.000375528	0.490161	0.942368	0.0860216	6.77204e-05	0.915748	0.022091
	B/AA	ENSG00000204625	HCG9	6	0.000389838	0.000141283	1.12896	0.0318716	0.244787	1.04208	0.0354349
	NHW	ENSG00000248118	LINC01019	5	0.000400346	0.707444	1.00054	0.00464847	5.03343e-05	0.977985	0.00547585
	COSMO	ENSG00000257759	--	14	0.00041863	0.0441737	0.98941	0.00472001	0.000846614	0.994686	0.00285401
	B/AA	ENSG00000254316	TAGLN2P2	8	0.0004362	0.105531	1.08043	0.0477911	0.000370747	1.11996	0.0318232
	COSMO	ENSG00000258446	--	14	0.000450033	4.959e-05	0.946076	0.0135089	0.816512	1.00066	0.00751363
	COSMO	ENSG00000136810	TXN	9	0.000456746	0.000410083	0.938741	0.0178051	0.100358	0.975397	0.0151607
	NHW	ENSG00000280390	--	2	0.000457237	1	0.998508	0.00948675	4.12037e-05	0.949468	0.012401
	B/AA	ENSG00000154237	LRRK1	15	0.000469791	0.0148457	1.03871	0.0146457	0.00285933	0.991902	0.00785217

## Sheet: Table S5. Top MetaXcan Results
	Table S5. Top MetaXcan-predicted transcriptomic effects of meta-analyzed single variant results in four tissue types. Abbreviations: ALL - meta-analysis of all cohort- and ancestry-stratified cohorts; B/AA - meta-analysis of cohorts enriched with Black and African-American participants; COSMO- meta-analysis of cohorts containing all participants from TOPMed and All of Us Research Program; ID - id…
	Meta-Analysis	Tissue	Ensembl ID	Gene Name	# Variants	p-value
	COSMO	Adipose Visceral Omentum	ENSG00000237489.3	LINC00959	3	1.16e-06
	B/AA	Skeletal Muscle	ENSG00000188779.10	SKOR1	2	4.84939e-06
	B/AA	Lung	ENSG00000177558.3	FAM187B	1	8.03799e-06
	B/AA	Adipose Subcutaneous	ENSG00000233154.5	LINC01762	1	8.248e-06
	NHW	Adipose Visceral Omentum	ENSG00000237489.3	LINC00959	3	8.60334e-06
	B/AA	Adipose Visceral Omentum	ENSG00000069974.15	RAB27A	2	2.02658e-05
	B/AA	Skeletal Muscle	ENSG00000123094.15	RASSF8	3	2.03377e-05
	NHW	Lung	ENSG00000112759.16	SLC29A1	2	2.41498e-05
	B/AA	Adipose Subcutaneous	ENSG00000126251.6	GPR42	1	4.223e-05
	COSMO	Skeletal Muscle	ENSG00000251369.8	ZNF550	2	4.82e-05
	NHW	Lung	ENSG00000165055.15	METTL2B	3	6.4879e-05
	NHW	Lung	ENSG00000136111.12	TBC1D4	2	6.72465e-05
	NHW	Lung	ENSG00000204252.13	HLA-DOA	4	6.7493e-05
	NHW	Skeletal Muscle	ENSG00000167646.13	DNAAF3	1	6.939e-05
	B/AA	Skeletal Muscle	ENSG00000101638.13	ST8SIA5	1	7.574e-05
	NHW	Adipose Visceral Omentum	ENSG00000090054.13	SPTLC1	3	7.58641e-05
	NHW	Adipose Subcutaneous	ENSG00000170615.14	SLC26A5	3	8.18878e-05
	NHW	Adipose Subcutaneous	ENSG00000077458.12	FAM76B	2	8.47085e-05
	B/AA	Skeletal Muscle	ENSG00000105699.16	LSR	2	8.60863e-05
	B/AA	Adipose Visceral Omentum	ENSG00000272541.1	XXbac-BPGBPG55C20.1	2	8.6215e-05
	COSMO	Adipose Subcutaneous	ENSG00000071205.11	ARHGAP10	1	9.631e-05
	COSMO	Adipose Visceral Omentum	ENSG00000100804.18	PSMB5	2	9.91493e-05
